# Supplementary material for: The genetic landscape of major drug metabolizing cytochrome P450 genes—an updated analysis of population-scale sequencing data
Source: Pharmacogenomics J. 2022 Sep 6;22(5-6):284–93. doi: 10.1038/s41397-022-00288-2 (PMC9674520; doi:10.1038/s41397-022-00288-2)
Supplement: Supplementary file 3 — Supplementary Table 1 [file 41397_2022_288_MOESM3_ESM.xlsx]

## Sheet: CYP2B6
	EUR		AFR
RSID	gnomAD	ALFA	gnomAD	ALFA
rs2279343	0.1072	0.23111	0.2409	0.3305
rs3211371	0.1184	0.09999	0.026	0.0145
rs3745274	0.2402	0.240234	0.3709	0.3672
rs12721655	0.004114	0.004127	0.0008423	0.0005
rs3826711	7.746e-06	6e-05	0	0
rs8192709	0.05639	0.05643	0.03741	0.0362
rs36060847	7.768e-05	0.00065	4.049e-05	0
rs28399499	0.0001472	0.000207	0.07043	0.06843
rs34826503	3.874e-05	4.7e-05	0.002284	0.0018
rs36056539	0	0	0.002086	0.0019
rs34223104	0.0131	0.0112	0.02957	0.0259
rs34097093	2.327e-05	4e-05	0.0005208	0.0003

## Sheet: CYP2D6
	EUR		AFR
RSID	gnomAD	ALFA	gnomAD	ALFA
rs16947	0.3384	0.31818	0.5224	0.3398
rs1135840	0.5557	0.56737	0.6493	0.6205
rs1065852	0.2159	0.21839	0.1222	0.1363
rs28371706	0.0009991	0.00221	0.1851	0.0893
rs61736512	0.0002599	0.000493	0.09513	0.0834
rs59421388	0.0002871	0.000493	0.09186	0.0831
rs35742686	0.01713	0.01361	0.002616	0.004
rs3892097	0.1959	0.19125	0.08013	0.093
rs5030655	0.01054	0.00167	0.002064	0.0021
rs5030867	0	0.00051	8.089e-05	0.0003
rs5030656	0.02569	0.02212	0.003694	0.0066
rs5030865	1.628e-05	6e-05	0	0
rs28371725	0.09339	0.10421	0.0262	0.0389
rs28371717	0.01204	0.011566	0.001985	0.0027
rs28371696	0.0003653	0.15523	0.01822	0.0155
