# Supplementary material for: The genetic landscape of major drug metabolizing cytochrome P450 genes—an updated analysis of population-scale sequencing data
Source: Pharmacogenomics J. 2022 Sep 6;22(5-6):284–93. doi: 10.1038/s41397-022-00288-2 (PMC9674520; doi:10.1038/s41397-022-00288-2)
Supplement: Supplementary file 4 — Supplementary Table 2 [file 41397_2022_288_MOESM4_ESM.xlsx]

## Sheet: Sheet1
Gene	Chromosome	Position	rsIDs	Reference	Alternate	Variant Class	Protein Consequence	Transcript Consequence	Estimated function by APF(% of WT)	AF(African)	AF(Admixed American)	AF(Ashkenazim)	AF(East Asian)	AF(Finnish)	AF(European)	AF(South Asian)
CYP2C19	10	96535296	rs181297724	G	C	missense_variant	p.Ala161Pro	c.481G>C	40	4.00577e-05	0	0	0.0037594	0.0560688	0.00116322	6.53296e-05
CYP2D6	22	42522724	rs79392742	G	T	missense_variant	p.Ala449Asp	c.1346C>A	0	0.000284123	0.034936	0	0	0	1.19471e-05	0
CYP2A6	19	41349786	rs145014075	G	T	stop_gained	p.Ser467Ter	c.1400C>A	0	0.0281615	0.0124634	0.03479	0	0.00651542	0.0187297	0.0122017
CYP2A6	19	41355777	rs145308399	C	T	missense_variant	p.Glu97Lys	c.289G>A	40	0.00056329	0.00197584	0.00830116	0.00010174	0.000199267	0.00195218	0.02276
CYP2D6	22	42524817	rs5030866	C	T	missense_variant	p.Gly212Glu	c.635G>A	40	0.00171577	0.00324066	0.00894594	0	0.0198935	0.00908687	0.00083167
CYP2B6	19	41497294	rs750679089	CCG	C	frameshift_variant	p.Arg29ProfsTer19	c.86_87delGC	0	0.0157806	0.000225797	0	0	0	5.42056e-05	3.26669e-05
CYP2B6	19	41497292	rs781463375	G	GGC	frameshift_variant	p.Asp28GlyfsTer30	c.82_83insGC	0	0.0157379	0.00022581	0	0	0	5.42106e-05	3.26669e-05
CYP2A6	19	41354189	rs568811809	CTT	C	frameshift_variant	p.Lys196ArgfsTer25	c.587_588delAA	0	0.0135168	0.000592785	0	0	0	7.74365e-06	0
CYP2D6	22	42524878	rs538707090	C	T	missense_variant	p.Gly192Arg	c.574G>A	40	4.92514e-05	0.0102593	0	0	0	0	0
CYP2D6	22	42524183	rs1135828	A	T	missense_variant	p.Met279Lys	c.836T>A	40	0.000170576	0.00989583	0	0.000255076	0	8.09009e-06	0.00725084
CYP3A5	7	99273810	rs200579169	T	TC	frameshift_variant	p.Leu32ThrfsTer3	c.92dupG	0	0.00168512	0.0048256	0.00724078	0	0.00350263	0.00985481	0.00604259
CYP2D6	22	42522916	rs28371733	C	T	missense_variant	p.Glu418Lys	c.1252G>A	40	0.00957686	0.00100718	0	0.000898977	0	4.69625e-05	7.66695e-05
CYP2C9	10	96709037	rs9332130	A	G	missense_variant	p.Glu272Gly	c.815A>G	40	0	0	0	0	0	2.94031e-05	0
CYP2A6	19	41354209	rs571335587	C	A	missense_variant	p.Arg190Leu	c.569G>T	0	0	0	0	0	0	7.74353e-06	0.00787994
CYP2A6	19	41354168	rs28399445	TG	T	frameshift_variant	p.Met204Ter	c.609delC	0	0.00744407	0.000112931	0	0	0	7.74449e-06	0
CYP2D6	22	42524187	rs77913725	C	T	missense_variant	p.Glu278Lys	c.832G>A	20	8.44523e-05	0	0	0.000254479	0	8.02916e-06	0.0072523
CYP2C19	10	96541719	rs577255883	G	A	missense_variant	p.Asp262Asn	c.784G>A	20	0	5.02614e-05	0	9.2885e-05	0	9.77241e-05	0.00676389
CYP3A5	7	99270222	rs41279857	G	T	missense_variant	p.Ser100Tyr	c.299C>A	20	0.000440599	0.00177775	0	0	0.00641077	0.0019987	0
CYP2B6	19	41515247	rs34646544	G	A	missense_variant	p.Asp257Asn	c.769G>A	40	0.00598145	0.00022595	0	0	0	0	0
CYP3A5	7	99245974	rs28365085	A	G	missense_variant	p.Ile488Thr	c.1463T>C	20	0	0	0	0.0059727	0	0	6.54793e-05
CYP3A5	7	99258153	rs188366390	T	G	missense_variant	p.Gln332Pro	c.995A>C	0	0	0	0	0	0.00585471	8.52647e-05	0
CYP2C8	10	96827016	rs540288649	G	C	missense_variant	p.Arg144Gly	c.430C>G	0	0	0	0	0	0	1.75837e-05	0.00578129
CYP2B6	19	41518265	rs201134384	C	T	stop_gained	p.Arg343Ter	c.1027C>T	0	4.00577e-05	0.000254051	0.00559846	0	0	8.52422e-05	0.000163324
CYP2D6	22	42522754	rs569439709	C	T	missense_variant	p.Gly439Asp	c.1316G>A	0	0	0	0	0	0	1.44835e-05	0.00508428
CYP2B6	19	41510311	rs145884402	G	T	missense_variant	p.Glu148Asp	c.444G>T	40	0.00450197	0.000480199	0	5.01203e-05	0	0	3.26926e-05
CYP2D6	22	42526712	rs138100349	G	A	missense_variant	p.Arg28Cys	c.82C>T	40	0.000819955	0.000851339	0	0	0.00254145	0.00386804	0.00144998
CYP2D6	22	42523558	rs202102799	T	C	missense_variant	p.Tyr355Cys	c.1064A>G	20	0.000561097	0.00372168	0.000101194	0.000558472	0.00297619	0.00263663	0.000998073
CYP2A6	19	41349763	rs561053481	G	A	missense_variant	p.Pro475Ser	c.1423C>T	0	0	0	0	0	0	0	0.00349948
CYP3A4	7	99367428	rs57409622	G	A	missense_variant	p.Arg162Trp	c.484C>T	40	0.00340681	0.000254065	0	5.01354e-05	0	2.32493e-05	3.26627e-05
CYP2C19	10	96535263	rs142974781	C	T	missense_variant	p.Arg150Cys	c.448C>T	40	0.000360606	0.000112873	0	0	0	6.97274e-05	0.00333159
CYP2D6	22	42524219	rs148769737	G	T	missense_variant	p.Pro267His	c.800C>A	20	0.00317395	0.000170319	0	5.04745e-05	0	3.9204e-05	0
CYP2C19	10	96580365		T	C	missense_variant	p.Leu311Pro	c.932T>C	20	0	0	0	0	0	0	0
CYP2B6	19	41518376	rs201500445	T	C	missense_variant	p.Tyr380His	c.1138T>C	40	0	2.82231e-05	0	0.00315821	0	0	0
CYP2D6	22	42526669	rs118203758	C	T	missense_variant	p.Gly42Glu	c.125G>A	40	8.23723e-05	0	0	0.00282914	0	7.92607e-06	3.31587e-05
CYP2C8	10	96829159	rs142470035	T	C	start_lost	p.Met1?	c.1A>G	0	0.00276442	0.0010465	0	0	0	0.000100891	3.2684e-05
CYP2C8	10	96798795	rs143386810	C	T	missense_variant	p.Gly384Ser	c.1150G>A	20	0.000400673	0.000818469	0.000482253	0	0	0.000975897	0.00264602
CYP2D6	22	42524331	rs373813287	G	A	missense_variant	p.Leu230Phe	c.688C>T	40	4.05449e-05	0	0	0.000452534	0.00258902	5.44527e-05	0
CYP2C19	10	96612493	rs146991374	A	T	missense_variant	p.Lys432Ile	c.1295A>T	0	0.00256328	8.48752e-05	0	0	0	0	0
CYP3A4	7	99358498	rs750735864	G	GT	frameshift_variant	p.Leu454ThrfsTer16	c.1359dupA	0	0	0.000282183	0.00250723	0	0	2.32335e-05	0
CYP2D6	22	42523532	rs747955910	G	GCA	frameshift_variant	p.Gln364CysfsTer12	c.1088_1089dupTG	0	0.0025	0.000282454	0	0	0	7.76687e-06	0
CYP2C19	10	96535209	rs149590953	C	T	missense_variant	p.Arg132Trp	c.394C>T	0	8.01154e-05	0.00245513	0	5.01203e-05	0	0.000147084	0.000293964
CYP3A5	7	99260477	rs145774441	A	G	missense_variant	p.Ile276Thr	c.827T>C	40	0.00240365	8.46501e-05	0	0.000451083	0	5.41989e-05	0.000849229
CYP2A6	19	41351363	rs61605570	T	A	stop_gained	p.Arg333Ter	c.997A>T	0	0.00232969	5.64621e-05	0	0	0	0	3.26968e-05
CYP2B6	19	41518383	rs200238771	T	A	missense_variant	p.Ile382Asn	c.1145T>A	0	0	0	0	0.00220573	0	0	3.26648e-05
CYP3A4	7	99361477	rs777436556	C	T	splice_donor_variant		c.1026+1G>A	0	0	0	0	0	0	0	0.00212446
CYP2B6	19	41509934	rs138264188	C	T	missense_variant	p.Thr67Met	c.200C>T	20	0.000522466	0.00129848	0	0	0.000119417	0.00210205	0.000522705
CYP2B6	19	41515993	rs34698757	C	G	missense_variant	p.Thr306Ser	c.917C>G	0	0.00200256	8.46549e-05	0	0	0	7.74509e-06	0
CYP3A5	7	99247736	rs547253411	AC	A	frameshift_variant	p.Val458SerfsTer17	c.1372delG	0	0.00020024	0.000310471	9.6432e-05	0	0.000119417	0.00198966	0.000228654
CYP2D6	22	42524213	rs72549352	C	CG	frameshift_variant	p.Arg269ProfsTer5	c.805dupC	0	8.32154e-05	2.85682e-05	9.77135e-05	0.00187532	0	0.000182444	0.000398274
CYP2C9	10	96748674	rs769942899	G	C	missense_variant	p.Gln454His	c.1362G>C	0	0	0	0	0.00180487	0	0	0
CYP2D6	22	42522601	rs199722016	T	C	missense_variant	p.Tyr490Cys	c.1469A>G	20	0	2.91273e-05	0	0	0.00177936	0.00035754	0
CYP2D6	22	42522749	rs730882251	G	A	missense_variant	p.Arg441Cys	c.1321C>T	0	6.48508e-05	0.000164393	0.00169697	0	5.43419e-05	8.6316e-05	0
CYP2D6	22	42522721	rs369177208	C	T	missense_variant	p.Arg450His	c.1349G>A	20	0.00168445	0.000187168	0	0	0	1.16255e-05	0
CYP2B6	19	41510063	rs186335453	G	T	missense_variant	p.Gly110Val	c.329G>T	0	0.00162135	0.000173551	0	0	0	0	3.26669e-05
CYP2D6	22	42523592	rs72549347	G	A	stop_gained	p.Arg344Ter	c.1030C>T	0	0.00149459	0.000197762	0	5.02513e-05	0	3.8803e-05	6.54236e-05
CYP3A5	7	99264299	rs142823108	A	G	missense_variant	p.Ile149Thr	c.446T>C	0	0.00148202	2.82199e-05	0	0	0	0	0
CYP3A5	7	99262897	rs202148429	A	T	missense_variant	p.Ser188Thr	c.562T>A	40	0	0.000141115	0.00144648	0	0	0.000286413	3.26627e-05
CYP2C8	10	96827052	rs145992929	G	A	missense_variant	p.Arg132Trp	c.394C>T	0	0	2.82374e-05	0	0.000501404	0	1.54923e-05	0.00143725
CYP2C8	10	96798695	rs141209951	C	A	missense_variant	p.Gly417Val	c.1250G>T	0	0.00136185	0	0	0	0	3.87171e-05	0
CYP2A6	19	41351344	rs150247689	C	T	missense_variant	p.Arg339Gln	c.1016G>A	20	0.000442087	0	0	5.08492e-05	0.00131453	8.52053e-05	0
CYP2B6	19	41509997	rs1405598587	T	C	missense_variant	p.Leu88Pro	c.263T>C	0	0	0	0	0.00128535	0	0
CYP2B6	19	41518250	rs1192347853	C	A	missense_variant	p.Pro338Thr	c.1012C>A	0	0	0	0	0.00128535	0	0
CYP2C8	10	96802792	rs1390306329	C	CTG	frameshift_variant	p.Arg335ThrfsTer18	c.1002_1003dupCA	0	0	0	0	0.00128205	0	0
CYP2C19	10	96602769	rs771120274	C	A	stop_gained	p.Tyr379Ter	c.1137C>A	0	4.00513e-05	0.00121346	0	0	0	0	0
CYP2A6	19	41355765	rs199545200	G	A	stop_gained	p.Arg101Ter	c.301C>T	0	0	0	0	0.00121292	0	1.77016e-05	0
CYP2C8	10	96829132	rs1351448178	A	G	missense_variant	p.Cys10Arg	c.28T>C	40	0	0.00117925	0	0	0	0
CYP3A5	7	99250365	rs149888520	T	C	missense_variant	p.Tyr355Cys	c.1064A>G	0	0	0.000169492	0	0	0	0.000178145	0.00117624
CYP2A6	19	41351370	rs137904044	C	A	missense_variant	p.Glu330Asp	c.990G>T	20	0.00112423	8.46931e-05	0	0	0	7.74509e-06	0
CYP2A6	19	41356228	rs377713545	G	C	missense_variant	p.Pro35Arg	c.104C>G	0	0	0	0.00109257	0	0	8.81057e-06	0
CYP3A4	7	99366058	rs773797937	TGA	T	frameshift_variant	p.Leu196GlnfsTer18	c.587_588delTC	0	0	0	0.00109149	0	0	0	0
CYP2C8	10	96818236	rs753524167	ACAAT	A	frameshift_variant	p.Asp224ValfsTer24	c.671_674delATTG	0	0	0	0	0	0	0	0.00107907
CYP2C9	10	96701736	rs374201833	G	C	missense_variant	p.Arg97Thr	c.290G>C	0	0	5.64876e-05	0	0	0	2.32281e-05	0.00107787
CYP2C8	10	96818158	rs781159467	G	T	missense_variant	p.His251Gln	c.753C>A	0	0	0.00107402	0	0	0	0	0
CYP2C19	10	96535204	rs150152656	C	T	missense_variant	p.Thr130Met	c.389C>T	0	8.00961e-05	0	9.6432e-05	0.00100251	0	7.74114e-05	0.000130651
CYP3A4	7	99377653	rs367582027	G	A	missense_variant	p.Pro43Ser	c.127C>T	20	0	0	0.000993246	0	0	8.80561e-06	0
CYP2D6	22	42522916	rs28371733	CG	C	frameshift_variant	p.Glu418AsnfsTer11	c.1251delC	0	0	0.000134291	0.000933223	0	0	4.69625e-05	0
CYP3A5	7	99247731	rs149664815	G	A	stop_gained	p.Gln460Ter	c.1378C>T	0	0.000921032	0	0	0	0	0	0.000130659
CYP2C19	10	96602759	rs778043881	T	A	missense_variant	p.Phe376Tyr	c.1127T>A	40	0	0	0	0	0	0	0.000881949
CYP2C9	10	96745904	rs776769484	A	G	missense_variant	p.Ser422Gly	c.1264A>G	20	0	0	0	0	0.000876005	0.00017059	0
CYP2C8	10	96824564	rs146962089	C	T	stop_gained	p.Trp212Ter	c.635G>A	0	0.000841616	0.000113014	0	0	0	7.75434e-06	0
CYP2B6	19	41522580	rs541481501	G	C	missense_variant	p.Ala442Pro	c.1324G>C	0	0	0	0	0	0	0	0.00081662
CYP2C8	10	96802804	rs146806199	A	G	missense_variant	p.Ile331Thr	c.992T>C	0	0.000520666	2.82183e-05	0	0	0	0	0.000816567
CYP2D6	22	42523483	rs61731586	C	T	missense_variant	p.Arg380His	c.1139G>A	0	0.000812094	0.000376659	0	0	4.63006e-05	7.06701e-05	9.80649e-05
CYP3A5	7	99269425	rs559561358	G	C	stop_gained	p.Ser132Ter	c.395C>G	0	0	0	0	0	0	0	0.000800712
CYP2A6	19	41351354	rs374200109	C	T	missense_variant	p.Gly336Ser	c.1006G>A	20	0	0	0.000793651	5.51207e-05	0	2.63773e-05	3.26968e-05
CYP2C19	10	96602668	rs763125128	C	T	missense_variant	p.Pro346Ser	c.1036C>T	0	0	0.000751619	0	0	0	8.79709e-06	0.000130659
CYP2B6	19	41522723	rs144728904	GC	G	frameshift_variant	p.Arg491AlafsTer26	c.1471delC	0	0	0.000734837	0	0	0	7.77279e-06	0
CYP2D6	22	42523855	rs140513104	G	A	missense_variant	p.Pro325Leu	c.974C>T	0	0.000567261	5.65099e-05	0.000385877	0.000704013	0	0.000100947	0.000490709
CYP3A5	7	99264313	rs373134805	C	G	splice_acceptor_variant		c.433-1G>C	0	0	0	0	0.000701684	0	0	6.53339e-05
CYP2A6	19	41351368	rs146206761	A	G	missense_variant	p.Ile331Thr	c.992T>C	0	0.000686758	2.82406e-05	0	0	0	0	0
CYP2A6	19	41351198	rs142724678	C	A	splice_donor_variant		c.1161+1G>T	0	0.000402512	0	0.000675285	0	0	1.54955e-05	0
CYP2D6	22	42522928	rs747089665	G	A	missense_variant	p.Arg414Cys	c.1240C>T	40	0	0.000667759	0	0.000574593	0	2.51737e-05	0
CYP2A6	19	41351303	rs1375963411	C	A	stop_gained	p.Glu353Ter	c.1057G>T	0	0	0	0	0.000666667	0	0
CYP2A6	19	41355840	rs948874490	G	A	missense_variant	p.Arg76Trp	c.226C>T	0	0	0	0	0.000665779	0	0
CYP2C9	10	96745932	rs750312180	G	T	splice_donor_variant		c.1291+1G>T	0	0	0	0	0.000652873	0	7.77363e-06	0
CYP2D6	22	42523986		C	T	splice_acceptor_variant		c.844-1G>A	0	0	0	0	0.000645161	0	0
CYP2C9	10	96702000	rs1375956433	T	G	missense_variant	p.Leu128Arg	c.383T>G	0	0	0	0	0.00064433	0	0
CYP2C8	10	96797046	rs1465600544	C	G	missense_variant	p.Glu438Gln	c.1312G>C	20	0	0	0	0.000641849	0	0
CYP3A4	7	99361532	rs1303250043	G	T	missense_variant	p.His324Gln	c.972C>A	20	0	0	0	0.000641026	0	0
CYP2C19	10	96534881	rs1410213756	G	T	stop_gained	p.Gly79Ter	c.235G>T	0	0	0	0	0.000641026	0	0
CYP2C8	10	96802768	rs148442781	C	A	missense_variant	p.Ser343Ile	c.1028G>T	20	4.00481e-05	0.000141091	0	0	0	0.000147102	0.000620591
CYP2B6	19	41522728	rs148520554	G	A	missense_variant	p.Arg491His	c.1472G>A	40	0.000603622	5.65771e-05	0	0	0	3.89772e-05	0.000196386
CYP2C8	10	96829029	rs745933397	T	G	missense_variant	p.Gln44Pro	c.131A>C	20	0	0	0	0.000601564	0	0	0
CYP2C8	10	96798756	rs186285658	C	T	missense_variant	p.Asp397Asn	c.1189G>A	40	0	0	0	0.000601504	0	0	0.000130676
CYP2C8	10	96805707	rs140599093	T	C	missense_variant	p.Glu274Gly	c.821A>G	20	0.000600769	5.66027e-05	0	0	0	0	0
CYP2A6	19	41355863	rs753492338	A	G	missense_variant	p.Val68Ala	c.203T>C	0	0	0	0	0	0	0	0.000589121
CYP2C8	10	96827417	rs746566535	A	AC	frameshift_variant	p.Val67GlyfsTer15	c.199dupG	0	0	0.000579408	0	0	0	0	0
CYP3A4	7	99381025	rs775064987	G	A	start_lost	p.Thr1?	c.2C>T	0	0	0	0.000577367	0	0	5.88356e-05	0.000414938
CYP3A4	7	99359710	rs143966082	G	A	missense_variant	p.Arg403Cys	c.1207C>T	40	8.01603e-05	0.000564366	9.6432e-05	0	0	0.000364121	0
CYP3A4	7	99377748	rs56187094	CT	C	splice_acceptor_variant		c.72-2delA	0	0	0	0	0.000561913	0	0	0
CYP2B6	19	41515932	rs190463703	C	T	stop_gained	p.Gln286Ter	c.856C>T	0	0.000560942	0	0	0	0	7.74126e-06	0
CYP2D6	22	42525136	rs781457579	G	A	missense_variant	p.Ser135Phe	c.404C>T	40	0	2.84188e-05	0	0	0	7.08472e-05	0.00055756
CYP2C19	10	96535189	rs141774245	G	A	missense_variant	p.Arg125His	c.374G>A	0	0.000200288	0.00016931	9.6432e-05	0.000100251	0	0.000557345	0.000261301
CYP3A4	7	99366082	rs754645520	A	G	missense_variant	p.Phe189Leu	c.565T>C	0	0	0	0	0	0.00055728	9.29483e-05	0
CYP2C9	10	96741066	rs150663116	C	T	missense_variant	p.Pro363Leu	c.1088C>T	0	0	0	0	0	0	9.30132e-05	0.000555301
CYP2C9	10	96707592	rs367922573	T	C	missense_variant	p.Ser180Pro	c.538T>C	0	0.000553983	2.89654e-05	0	0	0	0	0
CYP2B6	19	41518245	rs567219326	G	C	missense_variant	p.Arg336Pro	c.1007G>C	0	0	0	0	0.000551544	0	0	0
CYP2C19	10	96522557	rs773529734	G	GCCCTA	frameshift_variant	p.Pro35LeufsTer6	c.97_101dupCCTAC	0	0	0	0	0.000551378	0	0	0
CYP3A4	7	99359845	rs754968125	T	C	missense_variant	p.Met358Val	c.1072A>G	20	0	0.000536299	9.65065e-05	0	0	0.000139457	3.26627e-05
CYP2D6	22	42522751	rs267608319	C	T	missense_variant	p.Arg440His	c.1319G>A	40	0.000195211	0.0005352	0	0	0.000163239	0.000231221	4.58043e-05
CYP2C9	10	96701709	rs139656048	T	C	missense_variant	p.Ile88Thr	c.263T>C	40	0.000520666	0	0	0	0	0	3.26627e-05
CYP2A6	19	41351300	rs780602964	C	A	missense_variant	p.Ala354Ser	c.1060G>T	20	0	0.000520472	0	0	0	0	0
CYP3A4	7	99359752	rs749459749	G	A	missense_variant	p.Pro389Ser	c.1165C>T	0	0	5.78202e-05	0.00049613	0	0	0	0
CYP2A6	19	41352858	rs374784083	C	A	missense_variant	p.Lys251Asn	c.753G>T	40	0	0	0.000496032	0	0	5.27537e-05	3.26947e-05
CYP2A6	19	41351911	rs746842006	G	A	missense_variant	p.Thr308Ile	c.923C>T	20	0	0	0	0	0	0	0.00049042
CYP2C9	10	96741128	rs542577750	G	A	splice_donor_variant		c.1149+1G>A	0	0	0	0	0	0	7.75374e-06	0.000489972
CYP2C8	10	96827057	rs139650638	G	A	missense_variant	p.Thr130Ile	c.389C>T	0	0	0	0	0	0	1.75914e-05	0.00048994
CYP2D6	22	42523607	rs141824015	T	G	missense_variant	p.Ile339Leu	c.1015A>C	40	0.000484496	2.82534e-05	0	0	0	0	6.54193e-05
CYP2B6	19	41510021	rs144760726	C	G	missense_variant	p.Ser96Cys	c.287C>G	40	0.000483793	0	0	0	0	0	0
CYP2B6	19	41510285	rs535039125	C	T	missense_variant	p.Arg140Trp	c.418C>T	0	8.02375e-05	0.000479982	0	0.000351018	0	7.74917e-06	0
CYP2D6	22	42523633	rs141009491	C	G	missense_variant	p.Arg330Pro	c.989G>C	20	8.088e-05	0.000452335	0	0	3.98343e-05	0.00046594	9.82383e-05
CYP2D6	22	42522665	rs1135833	G	C	missense_variant	p.Pro469Ala	c.1405C>G	40	8.49762e-05	0	0	0.000462297	0	1.59727e-05	0.000236806
CYP2B6	19	41518245	rs567219326	G	A	missense_variant	p.Arg336His	c.1007G>A	0	0	0	0	0	0	8.80049e-06	0.000457397
CYP2C8	10	96824563	rs778575173	C	G	missense_variant	p.Trp212Cys	c.636G>C	20	0	0	0	0	0	0	0.000457307
CYP2C9	10	96702048	rs141489852	G	A	missense_variant	p.Arg144His	c.431G>A	20	0.000307654	2.89436e-05	0	0	0	3.52113e-05	0.000457277
CYP3A5	7	99250198	rs756677833	G	A	missense_variant	p.Pro411Ser	c.1231C>T	0	0	0.000452258	0	0	0	0	0
CYP2C19	10	96535185	rs202170044	C	G	missense_variant	p.Arg124Gly	c.370C>G	0	0.000160244	0.000451493	0	0	0	0	0
CYP3A5	7	99264574	rs759812876	C	A	splice_donor_variant		c.432+1G>T	0	0	0	0	0.000451083	0	0	0
CYP2D6	22	42523891	rs143145507	G	A	missense_variant	p.Thr313Met	c.938C>T	0	0.00044448	0.000226027	0	0	0	3.10395e-05	0
CYP2C9	10	96740948	rs1454934321	C	T	stop_gained	p.Gln324Ter	c.970C>T	0	0	0	0	0.000435019	4.62022e-05	0	0
CYP2C8	10	96824674	rs141350682	G	T	stop_gained	p.Cys175Ter	c.525C>A	0	0.000430663	0	0	5.43951e-05	0	0	0
CYP2D6	22	42524871	rs369772253	C	T	missense_variant	p.Arg194His	c.581G>A	0	0	0.000429474	0	0	0	0.000145924	0
CYP2D6	22	42523897	rs1135830	G	A	missense_variant	p.Ser311Leu	c.932C>T	20	0	2.82502e-05	0	0.000150814	0	3.1039e-05	0.000425254
CYP2A6	19	41354172	rs748975181	C	G	missense_variant	p.Leu202Phe	c.606G>C	40	0	0	0	0	0	0	0.000425031
CYP2C8	10	96824642	rs543793530	C	T	missense_variant	p.Arg186Gln	c.557G>A	20	6.15157e-05	8.67905e-05	0	0	0	0	0.000424615
CYP3A5	7	99261643	rs201260783	A	T	stop_gained	p.Leu249Ter	c.746T>A	0	0.00012211	0.000228072	0	0.000264382	0	0.000151079	0.000420136
CYP2D6	22	42525861	rs781012191	CG	C	frameshift_variant	p.Pro77ArgfsTer16	c.230delC	0	0.000417633	0	0	0	0	0	0
CYP3A5	7	99270262		G	T	missense_variant	p.Pro87Thr	c.259C>A	40	0	0	0	0	0	0	0.000414422
CYP3A4	7	99366090	rs577273866	C	T	missense_variant	p.Ser186Asn	c.557G>A	40	0	0	0	0	0	0	0.00041425
CYP3A5	7	99264672	rs748003177	C	A	missense_variant	p.Gly112Val	c.335G>T	0	0	0.000405257	0	0	0	0	0
CYP2A6	19	41351324	rs141074424	G	A	missense_variant	p.Arg346Trp	c.1036C>T	0	0.000402059	5.64557e-05	0	0	0	1.54883e-05	6.53894e-05
CYP2C19	10	96612637	rs779501712	C	T	missense_variant	p.Pro480Leu	c.1439C>T	0	0	0	0.000397141	0	0	0	0
CYP2B6	19	41515981	rs1261998210	C	A	missense_variant	p.Thr302Asn	c.905C>A	0	0	0	0.000396904	0	0	0	0
CYP3A5	7	99260501	rs779989195	C	T	missense_variant	p.Arg268Gln	c.803G>A	0	0	0	0.000396825	5.43656e-05	0	1.75917e-05	0
CYP2D6	22	42522748	rs532668079	C	T	missense_variant	p.Arg441His	c.1322G>A	0	0.000192827	0	0	0.00039557	0	5.70386e-05	9.09753e-05
CYP2D6	22	42523483	rs778760893	CGGGATGTCAT	C	frameshift_variant	p.Met377ValfsTer24	c.1129_1138del	0	0	0	0	0.000395257	0	0	0
CYP2D6	22	42523595	rs267608295	G	A	missense_variant	p.Arg343Trp	c.1027C>T	20	6.17818e-05	0	0	0	0	1.76249e-05	0.000392696
CYP2C19	10	96609695	rs765872433	C	G	missense_variant	p.Leu391Val	c.1171C>G	40	0	0	0	0	0	0	0.000392054
CYP2C19	10	96609729	rs750669060	C	T	missense_variant	p.Pro402Leu	c.1205C>T	40	0	0	0	0	0	0	0.000392029
CYP2A6	19	41349720	rs770115266	A	C	missense_variant	p.Met489Arg	c.1466T>G	20	0	0	0	0.000391411	0	0	0
CYP2D6	22	42524814	rs199535154	A	G	missense_variant	p.Leu213Pro	c.638T>C	20	0.000223758	0	0	0.000388954	0	0.000104009	0
CYP2B6	19	41510070	rs373926269	T	C	splice_donor_variant		c.334+2T>C	0	0.000386465	0	0	0	0	0	0
CYP2D6	22	42522717	rs760940331	C	T	missense_variant	p.Met451Ile	c.1353G>A	0	0.000381846	0	0	0	0	0	4.12371e-05
CYP2C8	10	96824657	rs757865823	A	G	missense_variant	p.Val181Ala	c.542T>C	40	0	0	0	0.0003806	0	0	3.26648e-05
CYP2B6	19	41497319	rs753039447	C	A	missense_variant	p.Leu37Met	c.109C>A	40	0	0	0	0.000380559	0	0	0
CYP2C8	10	96824672	rs774652922	T	G	missense_variant	p.Asn176Thr	c.527A>C	0	0	0.000376049	0	0	0	0	0
CYP2D6	22	42524202	rs767565288	C	CA	frameshift_variant	p.Glu273Ter	c.816dupT	0	0.00037332	0	0	0	0	0	0
CYP2A6	19	41352786	rs111869995	C	A	missense_variant	p.Met275Ile	c.825G>T	40	0.000369413	0.000144634	0	0	0	8.80685e-06	3.27482e-05
CYP3A5	7	99270273	rs753330469	G	GC	frameshift_variant	p.Ala83GlyfsTer40	c.247dupG	0	4.00641e-05	2.82183e-05	0	0	0	0.000364223	0
CYP2D6	22	42525847	rs200229206	T	G	missense_variant	p.Asn82Thr	c.245A>C	20	0.000362352	2.89235e-05	0	0	0	1.71377e-05	0
CYP2C9	10	96707610	rs150435881	C	T	missense_variant	p.Arg186Cys	c.556C>T	0	0.000360721	2.82821e-05	0	0	3.98057e-05	1.55111e-05	9.79944e-05
CYP3A5	7	99264600	rs539204136	G	T	missense_variant	p.Thr136Asn	c.407C>A	40	0	0	0	5.43656e-05	0	0	0.000359524
CYP2C19	10	96540330	rs183701923	C	T	missense_variant	p.Arg186Cys	c.556C>T	0	4.00545e-05	2.82438e-05	0	0	0	0.000116184	0.000359289
CYP2D6	22	42522737	rs751092905	C	T	missense_variant	p.Gly445Arg	c.1333G>A	0	0.000121743	0	0	0	0	1.66962e-05	0.000354516
CYP2C8	10	96818130	rs527793637	G	A	missense_variant	p.Arg261Trp	c.781C>T	20	0	2.83126e-05	0	0.000350842	0	3.87825e-05	6.53424e-05
CYP3A5	7	99262851	rs147489136	A	C	missense_variant	p.Phe203Cys	c.608T>G	0	4.00513e-05	0.000112899	0	0	7.96115e-05	0.000348362	0
CYP2C19	10	96602710	rs144036596	G	A	missense_variant	p.Asp360Asn	c.1078G>A	40	0.000200256	0.000338677	0	0.000100261	0	0.000286688	9.7988e-05
CYP2D6	22	42525158	rs376636053	A	G	missense_variant	p.Trp128Arg	c.382T>C	40	0.000336973	0	0	0	0	0	0
CYP2D6	22	42525829	rs267608276	C	G	missense_variant	p.Arg88Pro	c.263G>C	20	0	0	0	0	0	0	0.000333045
CYP2A6	19	41354606	rs4986892	G	A	missense_variant	p.Arg136Trp	c.406C>T	0	0.000331455	0	0	0	0	0
CYP2C19	10	96541716	rs764137538	C	T	missense_variant	p.Arg261Trp	c.781C>T	40	5.0317e-05	0	0	0.000328785	0	2.80542e-05	0.000145815
CYP2D6	22	42526656	rs774671100	C	CA	frameshift_variant	p.Leu47AlafsTer207	c.137dupT	0	0.000328407	0	0	5.05102e-05	0	0.00012667	0
CYP2D6	22	42524250	rs558523758	CAGTT	C	frameshift_variant	p.Thr256SerfsTer4	c.765_768delAACT	0	0.000285784	5.66508e-05	0	5.03575e-05	0	0.000140307	0.000328041
CYP3A4	7	99375691	rs754353680	A	G	missense_variant	p.Phe60Leu	c.178T>C	0	0	2.90158e-05	0	0	0	4.41034e-05	0.000327611
CYP2D6	22	42523515	rs149686350	G	C	missense_variant	p.Ile369Met	c.1107C>G	20	0	0	0	5.449e-05	0	0	0.000327118
CYP2B6	19	41522580	rs541481501	G	A	missense_variant	p.Ala442Thr	c.1324G>A	0	0	0	0	0	0	8.84173e-06	0.000326648
CYP2B6	19	41522581	rs748895233	C	T	missense_variant	p.Ala442Val	c.1325C>T	0	0	0	0	0	0	0	0.000326648
CYP2C8	10	96827022	rs780488900	C	T	missense_variant	p.Glu142Lys	c.424G>A	0	0	0	0	0.000326193	0	0	0
CYP3A4	7	99361496	rs780254790	A	C	missense_variant	p.Asp336Glu	c.1008T>G	40	0	0	0	0	0.000323505	1.7619e-05	0
CYP2C19	10	96522551	rs750669985	C	T	missense_variant	p.Pro30Leu	c.89C>T	20	0	0.000318416	0	0	0	0	0
CYP2C8	10	96827015	rs765827545	C	T	missense_variant	p.Arg144His	c.431G>A	20	0	0.000318103	0	0	0	0	0
CYP2C8	10	96827119	rs11572078	T	TAA	frameshift_variant	p.Leu23PhefsTer3	c.67_68dupTT	0	0.000311333	0.000202758	0	0.000272272	0	7.93357e-05	0.000130693
CYP2D6	22	42522888	rs752156313	A	G	missense_variant	p.Phe427Ser	c.1280T>C	0	0	0.000309933	0	0	0	0	0
CYP2A6	19	41351903	rs58571639	G	A	missense_variant	p.Arg311Cys	c.931C>T	20	0.000307806	0	0	5.51511e-05	4.62492e-05	0.000105569	0.000130813
CYP2C8	10	96827076	rs377386087	G	A	missense_variant	p.Arg124Trp	c.370C>T	0	0	5.6494e-05	9.64506e-05	0.000300812	0.000119436	8.51947e-05	6.53253e-05
CYP2C8	10	96818253	rs1343170325	G	T	missense_variant	p.Pro220Thr	c.658C>A	0	0	0	0.000298686	0	0	0	0
CYP2C19	10	96609812	rs369403039	G	C	missense_variant	p.Ala430Pro	c.1288G>C	40	0	0	0.000297855	0	0	0	0
CYP2C19	10	96602708	rs374493781	T	A	missense_variant	p.Ile359Asn	c.1076T>A	40	0	0	0.000297678	0	0	0	0
CYP3A5	7	99264224	rs540181281	T	C	missense_variant	p.Asp174Gly	c.521A>G	40	0	0	0	0	0	0	0.000293964
CYP2C8	10	96797029	rs762150516	C	T	missense_variant	p.Met443Ile	c.1329G>A	0	0	0.000290428	0	0	0	0	0
CYP2B6	19	41518320	rs1294926283	A	T	missense_variant	p.Asp361Val	c.1082A>T	0	0	0	0.000288517	0	0	0	0
CYP3A4	7	99359823		C	G	missense_variant	p.Arg365Thr	c.1094G>C	0	0	0	0.000288351	0	0	0	0
CYP2C8	10	96828976		C	T	start_lost	p.Met1?	c.3G>A	0	0	0	0.000288018	0	0	0	0
CYP3A4	7	99365999	rs768320602	C	CA	frameshift_variant	p.Leu216PhefsTer19	c.647dupT	0	0.000280629	0	0	0.000100462	0	0	3.26648e-05
CYP2B6	19	41522583	rs147991149	C	T	missense_variant	p.Arg443Cys	c.1327C>T	0	0.000280292	2.82231e-05	0	5.01253e-05	0	4.66432e-05	9.79944e-05
CYP2A6	19	41355768	rs769272500	C	T	missense_variant	p.Gly100Arg	c.298G>A	20	0	8.67553e-05	0	0.000275634	0	1.76907e-05	6.53937e-05
CYP2D6	22	42524242	rs750765858	C	G	missense_variant	p.Arg259Ser	c.777G>C	20	0	0	0	0.000273284	0	0	0
CYP2D6	22	42523843	rs72549349	C	T	splice_donor_variant		c.985+1G>A	0	0	0	0	0.000272717	0	0	6.54236e-05
CYP2C9	10	96701739	rs762239445	G	T	missense_variant	p.Gly98Val	c.293G>T	20	0	0	0	0.000271946	0	1.75846e-05	0
CYP2C8	10	96827354	rs201449274	A	C	missense_variant	p.Ile88Ser	c.263T>G	40	0	0	0	0.000271828	0	0	0
CYP3A5	7	99270276	rs56244447	A	C	missense_variant	p.Leu82Arg	c.245T>G	20	4.00513e-05	0.000169319	9.64878e-05	0	0	0.000263509	3.26648e-05
CYP2B6	19	41515266	rs1365679077	A	G	missense_variant	p.Asp263Gly	c.788A>G	0	0	0	0	0	0	0.000262605
CYP2C19	10	96522522	rs769429735	G	C	missense_variant	p.Trp20Cys	c.60G>C	0	0	0	0	0	0	8.79802e-06	0.000261352
CYP2C8	10	96827145	rs376330415	AT	A	frameshift_variant	p.Glu14AspfsTer11	c.42delA	0	0	0	0	0	0	0	0.000261335
CYP2C9	10	96698528	rs142240658	C	T	missense_variant	p.Pro30Leu	c.89C>T	0	0	0.000260432	0	0	0	0.000114523	0
CYP2B6	19	41522578	rs559298344	T	C	missense_variant	p.Ile441Thr	c.1322T>C	0	0	0.000260251	0	0	0	0	0
CYP2B6	19	41522584	rs374099483	G	A	missense_variant	p.Arg443His	c.1328G>A	0	6.15309e-05	0.000260236	0	0	0	3.5307e-05	0.000130651
CYP2C9	10	96741012	rs201055266	T	C	missense_variant	p.Met345Thr	c.1034T>C	0	4.00641e-05	0.000254496	0	0	0.000119417	0.000186044	0
CYP2C19	10	96540367	rs186489608	T	C	missense_variant	p.Met198Thr	c.593T>C	40	0.000200353	0.000254338	0	0	0	7.74581e-06	0
CYP2D6	22	42524231	rs768726712	T	G	missense_variant	p.Asp263Ala	c.788A>C	40	0.000246812	0	0	0	0	0	0
CYP3A5	7	99272207	rs367849047	C	T	missense_variant	p.Gly56Asp	c.167G>A	0	0.000246275	0	0	0	0	0	0
CYP2A6	19	41354200	rs746466495	T	TA	frameshift_variant	p.Tyr193LeufsTer2	c.577dupT	0	0.000246184	0	0	0	0	0	0
CYP2B6	19	41518319	rs375020909	G	A	missense_variant	p.Asp361Asn	c.1081G>A	40	0.000246063	0	0	5.43715e-05	0	1.76038e-05	3.26648e-05
CYP2D6	22	42522581	rs370580423	G	A	missense_variant	p.Arg497Cys	c.1489C>T	20	0	0	0	0.000157513	4.1632e-05	1.65352e-05	0.00024527
CYP2C8	10	96827111		A	T	missense_variant	p.Ile112Asn	c.335T>A	20	0	0	0	0	0	0	0.000242483
CYP2D6	22	42522684	rs138229048	C	G	missense_variant	p.Gln462His	c.1386G>C	0	4.43734e-05	0	0	0	0	0.000241144	0
CYP3A4	7	99361500	rs368296206	A	G	missense_variant	p.Ile335Thr	c.1004T>C	0	0.000240346	0	0	0	0	7.75615e-06	0
CYP2C19	10	96534836	rs150045105	G	A	missense_variant	p.Val64Met	c.190G>A	20	0.000240269	0	0	0	0	0	0
CYP2D6	22	42524213	rs72549352	C	T	missense_variant	p.Arg269Gln	c.806G>A	20	0	0	0	5.50055e-05	0	4.5119e-05	0.000232327
CYP3A5	7	99247806	rs780390510	C	T	missense_variant	p.Gly435Arg	c.1303G>A	0	0	0.000231267	0	0	0	0	0
CYP2C19	10	96580329	rs199597498	C	G	missense_variant	p.Thr299Arg	c.896C>G	0	0	0.000231267	0	0	0	0	0
CYP3A5	7	99250403	rs767785315	CT	C	splice_acceptor_variant		c.1027-2delA	0	0.000229568	0	0	0	0	0
CYP2A6	19	41349703	rs778526004	AG	A	frameshift_variant	p.Ter495GlufsTer77	c.1482delC	0	0	0	0	0	0	0	0.000229448
CYP2B6	19	41518662	rs777953664	C	G	missense_variant	p.His412Gln	c.1236C>G	0	0	0	0	0	0	0	0.000228654
CYP3A4	7	99366067	rs548684407	C	T	missense_variant	p.Asp194Asn	c.580G>A	40	0	5.78737e-05	0	0	4.61979e-05	8.79709e-06	0.000228639
CYP2C9	10	96748609	rs776908257	C	T	missense_variant	p.Arg433Trp	c.1297C>T	0	0	8.68407e-05	0	0	0	8.79569e-06	0.000228639
CYP2D6	22	42525168	rs766391487	A	C	stop_gained	p.Tyr124Ter	c.372T>G	0	0	0	0	0.000225378	0	9.02299e-06	0
CYP2D6	22	42523844	rs150216909	G	A	missense_variant	p.Arg329Cys	c.985C>T	25	8.08734e-05	5.65131e-05	0	0	0.000119474	0.000225309	3.27139e-05
CYP2D6	22	42525073	rs267608302	T	G	missense_variant	p.Glu156Ala	c.467A>C	40	0	0	0	0.000223539	0	9.13809e-06	0
CYP2D6	22	42524857	rs149300955	C	A	missense_variant	p.Asp199Tyr	c.595G>T	20	0.000220653	6.00204e-05	0	0	0	0	0
CYP3A4	7	99361572	rs766060602	C	T	missense_variant	p.Ser311Asn	c.932G>A	40	0	0	0	0.000218317	0	0	0
CYP2D6	22	42524318	rs766700125	G	A	missense_variant	p.Pro234Leu	c.701C>T	0	0	0	0	0.000218103	0	0	0
CYP2C9	10	96707624	rs777921891	AG	A	frameshift_variant	p.Asp191IlefsTer7	c.571delG	0	0	0	0	0.00021796	0	0	0
CYP2C9	10	96731937	rs988617574	C	G	missense_variant	p.Thr299Arg	c.896C>G	0	0	0	0	0.000217699	0	0	0
CYP2C9	10	96741123	rs767815842	C	T	missense_variant	p.Pro382Leu	c.1145C>T	0	0	0	0	0.000217604	0	0	0
CYP2C9	10	96740982	rs367826293	G	A	missense_variant	p.Arg335Gln	c.1004G>A	40	0	0	0	0.000217581	0	4.40436e-05	0
CYP2B6	19	41518206	rs763207202	G	C	missense_variant	p.Arg323Thr	c.968G>C	40	0	0	0	0.000217533	0	0	0
CYP2C19	10	96535260	rs778852756	G	A	missense_variant	p.Ala149Thr	c.445G>A	0	0	0	0	0.000217462	0	0	0
CYP2C19	10	96535222	rs763625282	T	A	missense_variant	p.Met136Lys	c.407T>A	0	0	0	0	0.000217462	0	0	0
CYP2C19	10	96580338	rs58259047	C	G	missense_variant	p.Thr302Arg	c.905C>G	0	0	0	0	0.000217462	0	0	0
CYP2D6	22	42525908	rs267608311	G	A	missense_variant	p.Arg62Trp	c.184C>T	20	0.00021395	0	0	0.000202402	0	0	0
CYP2D6	22	42522748		C	G	missense_variant	p.Arg441Pro	c.1322G>C	0	0	0	0	0	0	0	0.000212585
CYP2A6	19	41349861		T	C	missense_variant	p.Glu442Gly	c.1325A>G	0	0	0	0	0	0	0	0.000210793
CYP2D6	22	42524910		G	A	missense_variant	p.Ala181Val	c.542C>T	20	0	0	0	0	0	0	0.000209118
CYP2A6	19	41352829		G	T	missense_variant	p.Pro261His	c.782C>A	20	0	0	0	0	0	0	0.00020842
CYP2D6	22	42523628		G	C	missense_variant	p.Gln332Glu	c.994C>G	40	0	0	0	0	0	0	0.000208247
CYP2D6	22	42523620		C	A	missense_variant	p.Glu334Asp	c.1002G>T	20	0	0	0	0	0	0	0.000208247
CYP3A4	7	99359827	rs1195408117	G	A	missense_variant	p.Leu364Phe	c.1090C>T	0	0	0	0	0	0	1.47033e-05	0.0002079
CYP2B6	19	41509937		T	A	missense_variant	p.Val68Glu	c.203T>A	20	0	0	0	0	0	0	0.000207727
CYP2C9	10	96707611	rs771955022	G	T	missense_variant	p.Arg186Leu	c.557G>T	0	0	0	0	0	0	0	0.000207469
CYP3A4	7	99361497		T	A	missense_variant	p.Asp336Val	c.1007A>T	0	0	0	0	0	0	0	0.000207297
CYP2B6	19	41509922		G	A	missense_variant	p.Gly63Glu	c.188G>A	0	0	0	0	0	0	0	0.000207297
CYP2C8	10	96797061	rs868584215	G	A	stop_gained	p.Arg433Ter	c.1297C>T	0	0	0	0	0	0	0	0.000207297
CYP3A5	7	99273736		A	G	splice_donor_variant		c.165+2T>C	0	0	0	0	0	0	0	0.000207211
CYP2B6	19	41515939		T	C	missense_variant	p.Leu288Pro	c.863T>C	20	0	0	0	0	0	0	0.000207039
CYP3A5	7	99269410		C	CA	frameshift_variant	p.Cys137LeufsTer23	c.409dup	0	0	0	0	0	0	0	0.000207039
CYP2C9	10	96701730		C	T	missense_variant	p.Ser95Phe	c.284C>T	40	0	0	0	0	0	0	0.000206954
CYP2C19	10	96535273	rs949607916	T	C	missense_variant	p.Val153Ala	c.458T>C	20	2.41208e-05	0	0	0	0	0	0.000206868
CYP2C9	10	96701736	rs374201833	G	A	missense_variant	p.Arg97Lys	c.290G>A	40	0	0	0	0	0	1.47003e-05	0.000206697
CYP2C19	10	96580338	rs58259047	C	T	missense_variant	p.Thr302Ile	c.905C>T	0	6.15157e-05	0.000202359	0	0	0	0	0
CYP2A6	19	41350534		A	G	splice_donor_variant		c.1303+2T>C	0	0	0	0	0.000202347	0	0	0
CYP2C9	10	96701960	rs771237265	A	C	missense_variant	p.Ser115Arg	c.343A>C	0	8.01089e-05	2.82773e-05	0	0	0	0.000201444	0
CYP2A6	19	41349762	rs1160735538	G	T	missense_variant	p.Pro475His	c.1424C>A	0	0	0	0	0.000201369	0	0	0
CYP2C19	10	96540301	rs57700608	A	G	missense_variant	p.Asn176Ser	c.527A>G	20	0	5.64621e-05	0	0	0	0.000201335	0
CYP2C9	10	96698558	rs755537965	G	T	missense_variant	p.Gly40Val	c.119G>T	0	0	0	0	0.000200803	0	0	0
CYP2B6	19	41510240	rs757472041	C	T	missense_variant	p.Arg125Trp	c.373C>T	0	0.000120443	2.82215e-05	0	0.000200481	0	7.74653e-06	0
CYP2C9	10	96702078	rs956424620	A	G	missense_variant	p.Glu154Gly	c.461A>G	20	0.000200369	0	0	0	0	0	0
CYP2C9	10	96745854	rs780530947	A	T	missense_variant	p.Glu405Val	c.1214A>T	40	0.000200321	0	0	0	0	0	0
CYP2C9	10	96748751	rs530950257	C	T	missense_variant	p.Pro480Leu	c.1439C>T	20	0.000200272	8.47553e-05	0	0	0	5.42047e-05	9.79944e-05
CYP2C9	10	96741002	rs757763961	A	G	missense_variant	p.Arg342Gly	c.1024A>G	0	0.000200272	0	0	0	0	0	0
CYP3A5	7	99264253	rs994632442	TG	T	frameshift_variant	p.Ala164GlufsTer9	c.491delC	0	0.000200256	0	0	0	0	0	0
CYP2C19	10	96540292	rs61311738	C	A	missense_variant	p.Ala173Asp	c.518C>A	20	0	0	0	0	0.00019914	7.74329e-06	0
CYP3A5	7	99277505	rs753526701	TG	T	frameshift_variant	p.Pro5GlnfsTer85	c.14delC	0	0	0	0	0	0.000199029	1.54823e-05	0
CYP3A5	7	99246010	rs184177673	A	G	missense_variant	p.Leu476Ser	c.1427T>C	40	8.01218e-05	0.000198458	0	0	0	7.75422e-06	0
CYP2C8	10	96827115	rs1053507227	C	T	splice_acceptor_variant		c.332-1G>A	0	0.000196928	0	0	0	0	0	0
CYP2A6	19	41350536	rs755365845	C	G	missense_variant	p.Gly435Arg	c.1303G>C	0	0	0	0	0	0	0	0.000196181
CYP3A5	7	99264598	rs767317522	AG	A	frameshift_variant	p.Phe137SerfsTer21	c.408delC	0	0	0.000169425	0	0	0	0	0.000196027
CYP2C8	10	96802709	rs772497816	G	T	missense_variant	p.Pro363Thr	c.1087C>A	0	0	0	0	0	0	0	0.000195976
CYP3A5	7	99264289	rs561555514	A	C	stop_gained	p.Tyr152Ter	c.456T>G	0	0	0	0	0	0	0	0.000195976
CYP2D6	22	42524231		TC	T	frameshift_variant	p.Asp263ThrfsTer9	c.787del	0	0	0	0	0.000194326	0	0	0
CYP2D6	22	42526678	rs1326543372	G	A	missense_variant	p.Pro39Leu	c.116C>T	20	0	0	0	0.000194175	0	0	0
CYP2D6	22	42522955		C	A	missense_variant	p.Asp405Tyr	c.1213G>T	20	0	0	0	0.000193798	0	0	0
CYP2C9	10	96701779	rs1237564731	T	C	splice_donor_variant		c.331+2T>C	0	0	0	0	0.000193798	0	0	0
CYP2D6	22	42523928	rs1058171	C	T	missense_variant	p.Asp301Asn	c.901G>A	20	0	0	0	0.000193723	0	4.4223e-05	0
CYP2D6	22	42522989		CGTTCCCT	C	splice_acceptor_variant		c.1174-2_1178del	0	0	0	0	0.000193723	0	0	0
CYP2A6	19	41351309	rs148166815	A	G	missense_variant	p.Tyr351His	c.1051T>C	0	0	5.64462e-05	0	0	0	0.000193621	0
CYP2C19	10	96609704	rs55948420	G	A	missense_variant	p.Val394Met	c.1180G>A	40	0	0	0	0.00019305	0	0	0
CYP2C19	10	96541701	rs375781227	G	A	missense_variant	p.Asp256Asn	c.766G>A	20	0	0	0	0.000192678	0	0	0
CYP3A5	7	99264312		T	C	missense_variant	p.Met145Val	c.433A>G	20	0	0	0	0.000192678	0	0	0
CYP3A5	7	99270303	rs1220943116	C	G	splice_acceptor_variant		c.219-1G>C	0	0	0	0	0.000192604	0	0	0
CYP2C9	10	96741125		A	T	stop_gained	p.Lys383Ter	c.1147A>T	0	0	0	0	0.000192604	0	0	0
CYP2C19	10	96522560		C	CTA	frameshift_variant	p.Pro35LeufsTer5	c.98_99insTA	0	0	0	0	0.000192604	0	0	0
CYP3A4	7	99358530		A	G	missense_variant	p.Ile443Thr	c.1328T>C	0	0	0	0	0.000192456	0	0	0
CYP2C8	10	96827139	rs1344289142	G	A	stop_gained	p.Gln17Ter	c.49C>T	0	0	0	0	0.000192382	0	0	0
CYP3A5	7	99264666		A	T	missense_variant	p.Met114Lys	c.341T>A	0	0	0	0	0.000192308	0	0	0
CYP3A5	7	99250374	rs1219950418	T	G	missense_variant	p.Gln352Pro	c.1055A>C	0	0	0	0	0.00019216	0	0	0
CYP2C8	10	96827118	rs11572079	A	AT	frameshift_variant	p.Leu24IlefsTer33	c.69dupA	0	0	0	0	0.000186266	0	0	0.000144217
CYP2A6	19	41356204	rs575050301	A	G	missense_variant	p.Ile43Thr	c.128T>C	20	0	0	0	0	0.000185288	8.81228e-06	0
CYP2B6	19	41512885	rs141530852	G	A	missense_variant	p.Arg187Gln	c.560G>A	0	0.00018457	0	0	0	0	0	0
CYP2C9	10	96740988	rs58368927	C	T	missense_variant	p.Pro337Leu	c.1010C>T	0	0.00018457	0	0	0	0	0	0
CYP2C19	10	96580252	rs59705169	G	C	splice_acceptor_variant		c.820-1G>C	0	0.00018457	5.78469e-05	0	0	0	0	0
CYP2C9	10	96740941	rs767003960	T	TA	frameshift_variant	p.Val323SerfsTer6	c.966dupA	0	0.00018457	0	0	0	0	0	0
CYP2C19	10	96534951	rs372985779	T	C	missense_variant	p.Leu102Pro	c.305T>C	40	0.000184547	0.000115634	0	0	0	0	0
CYP2C8	10	96829072	rs776380824	G	T	missense_variant	p.Pro30Thr	c.88C>A	0	0.000184547	0	0	0	0	0	0
CYP2D6	22	42522688	rs774378149	A	G	missense_variant	p.Leu461Pro	c.1382T>C	20	0	0	0	0	0	0	0.000178164
CYP2C9	10	96702050	rs766159387	G	T	missense_variant	p.Val145Phe	c.433G>T	0	0	0.000173661	0	0	0	5.28169e-05	0
CYP2C19	10	96534972	rs200347843	G	C	missense_variant	p.Gly109Ala	c.326G>C	40	0	0.000173451	0	0	0	0	0
CYP2D6	22	42523562		G	A	missense_variant	p.Pro354Ser	c.1060C>T	0	0	0.000169492	0	0	0	0	3.27075e-05
CYP2C8	10	96824618	rs201899315	A	T	missense_variant	p.Phe194Tyr	c.581T>A	40	0	0.000169434	0	0	0	0.000100778	0
CYP2C19	10	96602680	rs201509150	G	A	missense_variant	p.Ala350Thr	c.1048G>A	0	4.00513e-05	0.000169319	0	0	0	9.29483e-05	0
CYP2D6	22	42524899	rs77578877	C	G	missense_variant	p.Val185Leu	c.553G>C	40	0	0	0	0	0	0.000168883	0
CYP2A6	19	41356216	rs1276819995	G	A	missense_variant	p.Pro39Leu	c.116C>T	20	0	0	0	0.000165362	0	0	0
CYP2A6	19	41355729	rs774455621	C	T	missense_variant	p.Gly113Ser	c.337G>A	0	0	0	0	5.51268e-05	0	0	0.000163602
CYP2D6	22	42523847	rs730882170	GCACATCCGGATGTAGGATC	G	frameshift_variant	p.Met321IlefsTer12	c.963_981delGATCCTACATCCGGATGTG	0	0	0.000115788	9.92654e-05	0	0	8.81648e-06	0.00016357
CYP2D6	22	42524353	rs377725912	C	T	splice_acceptor_variant		c.667-1G>A	0	0	0	0	0.000163559	0	0	3.27075e-05
CYP2C8	10	96805632	rs761226800	G	T	missense_variant	p.Thr299Lys	c.896C>A	0	0	0	0	0	0	0	0.000163324
CYP2C9	10	96708902	rs772782449	C	T	missense_variant	p.Pro227Leu	c.680C>T	0	0.000163319	8.62962e-05	0	0	0	5.47123e-05	0.000134944
CYP3A5	7	99262923	rs771170846	T	A	missense_variant	p.Tyr179Phe	c.536A>T	20	0	0	0	0	0	0	0.000163313
CYP2C19	10	96580340	rs778617758	A	G	missense_variant	p.Ser303Gly	c.907A>G	0	4.00449e-05	0	0	0	0	1.54796e-05	0.000163313
CYP3A5	7	99258142	rs773030212	C	A	missense_variant	p.Asp336Tyr	c.1006G>T	0	0	0	0	0.00016331	0	0	0
CYP2C9	10	96702062	rs754487195	G	A	missense_variant	p.Ala149Thr	c.445G>A	0	0	0	0	0.000163274	0	0	3.26627e-05
CYP2B6	19	41522683	rs564083989	G	A	missense_variant	p.Gly476Asp	c.1427G>A	0	0	0	0	0.00016315	0	0	0
CYP2B6	19	41518218	rs1359237532	A	G	missense_variant	p.Glu327Gly	c.980A>G	0	0	0	0	0.000163132	0	0	0
CYP2C8	10	96798774	rs74454169	G	C	missense_variant	p.Leu391Val	c.1171C>G	40	0	0	0	0.000163114	0	0	0
CYP3A5	7	99250264	rs765108001	G	A	missense_variant	p.Pro389Ser	c.1165C>T	0	0	0	0	0.000163097	0	0	3.26627e-05
CYP2B6	19	41497355	rs779942397	AG	A	frameshift_variant	p.Arg49LysfsTer8	c.146delG	0	0	0	0	0.000163097	0	0	0
CYP2A6	19	41355721	rs772814182	A	G	splice_donor_variant		c.343+2T>C	0	0.000160966	0	0	0	0	0	0
CYP2D6	22	42522982	rs757396767	TGA	T	frameshift_variant	p.Leu395HisfsTer11	c.1184_1185delTC	0	0	3.24633e-05	0	0	0	0.000160798	0
CYP2B6	19	41512884	rs201793417	C	T	stop_gained	p.Arg187Ter	c.559C>T	0	0.000160346	0	0	0.000100231	0	7.74186e-06	0
CYP3A5	7	99260502	rs148176345	G	A	stop_gained	p.Arg268Ter	c.802C>T	0	0.000160269	8.46883e-05	0	0.000150376	0	6.97166e-05	0
CYP2C8	10	96798672	rs371330493	A	G	missense_variant	p.Phe425Leu	c.1273T>C	0	0.000160192	0	0	0	0	0	6.53381e-05
CYP2D6	22	42525862	rs760317684	G	A	missense_variant	p.Pro77Leu	c.230C>T	40	0.000139587	5.8572e-05	0	0.000159354	0	0	0
CYP2C9	10	96707571	rs373758696	G	A	missense_variant	p.Ala173Thr	c.517G>A	40	0	0	0	0	0	0.000154986	0
CYP2C9	10	96748653	rs59485260	A	C	missense_variant	p.Leu447Phe	c.1341A>C	40	4.00705e-05	8.47745e-05	0	0	0	0.00015488	0
CYP3A4	7	99361630	rs540702483	C	T	missense_variant	p.Asp292Asn	c.874G>A	20	8.01346e-05	0	0	0.000150678	0	2.32977e-05	0
CYP2C8	10	96797009	rs1204450867	G	T	missense_variant	p.Thr450Asn	c.1349C>A	20	0	0	0	0.000150527	0	0	0
CYP2C9	10	96740987	rs1274535931	C	A	missense_variant	p.Pro337Thr	c.1009C>A	0	0	0	0	0.000150451	0	0	0
CYP2C19	10	96612523	rs138112316	G	A	missense_variant	p.Arg442His	c.1325G>A	20	4.00802e-05	8.47937e-05	0	0.000150421	0	3.09861e-05	3.26627e-05
CYP3A5	7	99250306	rs756271054	T	C	missense_variant	p.Arg375Gly	c.1123A>G	0	0	0	0	0.000150346	0	0	0
CYP3A4	7	99375669	rs140422742	T	C	missense_variant	p.Lys67Arg	c.200A>G	40	4.00737e-05	0	0	0	0	0.000147504	0
CYP2D6	22	42525074	rs1319284378	C	T	missense_variant	p.Glu156Lys	c.466G>A	40	0	0.000147119	0	0	0	0	0
CYP2A6	19	41350580	rs1455643059	T	A	missense_variant	p.Lys420Met	c.1259A>T	40	0.000145865	0	0	0	0	0	0
CYP2D6	22	42524237	rs267608297	G	A	missense_variant	p.Thr261Ile	c.782C>T	20	0	0.000145332	0	0.000109361	0	5.33333e-05	0
CYP2C9	10	96740996	rs767109263	C	T	stop_gained	p.Gln340Ter	c.1018C>T	0	0	0.00014481	0	0	0	0	0
CYP2C9	10	96745793	rs760982132	A	T	missense_variant	p.Thr385Ser	c.1153A>T	0	0	0.000144802	0	0	0	0	0
CYP3A4	7	99358444	rs780449767	G	A	stop_gained	p.Gln472Ter	c.1414C>T	0	0	0.000144659	0	0	0	0	0
CYP3A4	7	99381671	rs771463827	AG	A	frameshift_variant	p.Trp12GlyfsTer78	c.33delC	0	0	0.000144651	0	0	0	0	0
CYP2D6	22	42524902	rs767893111	T	G	missense_variant	p.Asn184His	c.550A>C	20	0	0.000143544	0	0	0	0	0
CYP2B6	19	41518235	rs758110901	G	A	missense_variant	p.Gly333Ser	c.997G>A	20	0	0.000141147	0	0	0	0	0
CYP2C8	10	96824699	rs766093000	G	A	missense_variant	p.Thr167Ile	c.500C>T	20	0	3.05904e-05	0	0	0	9.12709e-06	0.000137221
CYP2D6	22	42525806	rs762154814	C	T	missense_variant	p.Glu96Lys	c.286G>A	20	0	5.87303e-05	0	0	0	0	0.000132231
CYP2B6	19	41515170		A	G	missense_variant	p.His231Arg	c.692A>G	20	0	0.000132083	0	0	0	0	0
CYP2D6	22	42525097	rs774809311	G	A	missense_variant	p.Ser148Leu	c.443C>T	40	0	0	0	0	0	8.99313e-06	0.000131718
CYP2D6	22	42525188	rs753911276	C	CTGGGGGTGGGACGGGCACG	splice_acceptor_variant		c.353-20_353-2dupCGTGCCCGTCCCACCCCCA	0	0	0	0	0	0	0	0.000131492
CYP2D6	22	42525787		G	A	missense_variant	p.Pro102Leu	c.305C>T	0	0	0	0	0	0	0.000131062
CYP2C9	10	96702057		A	G	missense_variant	p.Glu147Gly	c.440A>G	0	0	0.000131044	0	0	0	0	0
CYP3A4	7	99367796	rs1043569086	C	G	missense_variant	p.Lys127Asn	c.381G>C	20	0	0.000130907	0	0	0	0	0
CYP3A5	7	99258175	rs776760466	G	A	missense_variant	p.Pro325Ser	c.973C>T	20	0	0	0	0	0	0	0.000130796
CYP2A6	19	41351902	rs749842819	C	T	missense_variant	p.Arg311His	c.932G>A	20	0	0	0	0	0	0	0.000130787
CYP2B6	19	41518205	rs201282330	A	G	missense_variant	p.Arg323Gly	c.967A>G	40	0	0	0	0	0	0.000116315	0.000130668
CYP3A4	7	99359824	rs1373912108	TGAGC	T	frameshift_variant	p.Leu364AspfsTer7	c.1089_1092delGCTC	0	0	0	0	0	0	0	0.000130651
CYP2A6	19	41349845	rs1040894792	C	T	missense_variant	p.Met447Ile	c.1341G>A	0	0	0	0	0	0	0.000130344
CYP2A6	19	41350590	rs367713420	G	C	missense_variant	p.Leu417Val	c.1249C>G	20	0	0	0	0	0	0.000130124
CYP2C19	10	96535197	rs1274867890	C	T	missense_variant	p.Leu128Phe	c.382C>T	0	0	0	0	0	0	0.000129668
CYP3A4	7	99366071	rs906783396	G	C	missense_variant	p.Asn192Lys	c.576C>G	40	0	0	0	0	0	0.000129618
CYP2D6	22	42524803	rs781621687	A	G	missense_variant	p.Ser217Pro	c.649T>C	40	0.000129116	0	0	0	0	0	0
CYP2D6	22	42524217	rs778851115	G	GGGGCT	frameshift_variant	p.Pro268SerfsTer6	c.797_801dupAGCCC	0	0.00012639	2.90884e-05	0	0	0	0	0
CYP2A6	19	41354584	rs780336943	C	T	missense_variant	p.Arg143Gln	c.428G>A	40	0.000124394	0	0	0	0	0	0
CYP2D6	22	42522737	rs751092905	C	A	missense_variant	p.Gly445Trp	c.1333G>T	0	0	0.000123885	0	0	0	1.66962e-05	0
CYP3A5	7	99250176	rs370299887	C	A	missense_variant	p.Arg418Met	c.1253G>T	0	0.000123472	2.95823e-05	0	0	0	0	0
CYP2D6	22	42523941	rs764044673	G	T	stop_gained	p.Cys296Ter	c.888C>A	0	0.000123381	0	0	0	0	7.043e-05	0
CYP3A5	7	99261610	rs376773432	C	T	missense_variant	p.Arg260His	c.779G>A	40	0.000123345	0.000110302	0	5.50843e-05	0	4.87789e-05	4.06438e-05
CYP2D6	22	42526640	rs536109057	G	A	stop_gained	p.Gln52Ter	c.154C>T	0	0.000123254	5.69736e-05	0	0	0	7.93714e-06	6.62691e-05
CYP2B6	19	41510244	rs772413158	G	A	missense_variant	p.Arg126Gln	c.377G>A	40	0.000123198	0	0	0	0	0	9.8052e-05
CYP2C8	10	96796892	rs140481138	G	A	missense_variant	p.Pro489Leu	c.1466C>T	0	0.000123138	0	0	0	0	0	0
CYP2A6	19	41352920	rs557976670	G	A	missense_variant	p.Pro231Ser	c.691C>T	20	0.000123122	0	0	0	0	0	0
CYP2B6	19	41510026	rs183427203	C	T	missense_variant	p.Arg98Trp	c.292C>T	0	0.000123092	2.89251e-05	0	0	0	5.2815e-05	3.26648e-05
CYP2A6	19	41351908	rs528089983	G	A	missense_variant	p.Thr309Ile	c.926C>T	0	0.000123092	0	0	0	0	8.79322e-06	0
CYP2C9	10	96701717	rs377542177	G	A	missense_variant	p.Gly91Arg	c.271G>A	40	0.000123062	0	0	0	0	0	0
CYP2C9	10	96701630		G	A	missense_variant	p.Gly62Ser	c.184G>A	0	0.000123062	0	0	0	0	0	0
CYP2C9	10	96701703	rs780906222	C	A	missense_variant	p.Ala86Asp	c.257C>A	0	0.000123047	0	0	0	0	0	0
CYP2C19	10	96602645	rs568429823	G	T	missense_variant	p.Cys338Phe	c.1013G>T	40	0.000123031	0	0	0	0	0	0
CYP2C19	10	96602780	rs745973813	A	G	missense_variant	p.Lys383Arg	c.1148A>G	20	0.000123031	0	0	0	0	0	0
CYP3A5	7	99250297	rs767912471	T	C	missense_variant	p.Lys378Glu	c.1132A>G	0	0.000123031	0	0	0	0	2.6381e-05	0
CYP2C19	10	96602642	rs758787238	C	A	missense_variant	p.Pro337His	c.1010C>A	0	0.000123031	0	0	0	0	0	0
CYP3A5	7	99262875	rs979438885	G	C	missense_variant	p.Ser195Cys	c.584C>G	0	0.000123031	0	0	0	0	0	0
CYP2A6	19	41354633	rs780290198	G	A	missense_variant	p.Leu127Phe	c.379C>T	40	0.00012217	0	0	0	0	0	0
CYP2D6	22	42522589	rs755325763	G	C	missense_variant	p.Ala494Gly	c.1481C>G	20	0	0.000122026	0	0	0	0	0
CYP2A6	19	41351288	rs757428419	C	T	missense_variant	p.Glu358Lys	c.1072G>A	0	0.000120666	0	0	0	0	4.64677e-05	0
CYP2B6	19	41510063	rs186335453	GATATGGTGAGAGCCTCAGAGGCACT	G	splice_donor_variant		c.330_334+20delATATGGTGAGAGCCTCAGAGGCACT	0	0.000120598	0	0	0	0	0
CYP3A5	7	99250185	rs781386975	C	G	missense_variant	p.Arg415Pro	c.1244G>C	0	0.000120385	0	0	0	0	0	0
CYP2A6	19	41352821	rs761666827	G	T	missense_variant	p.Pro264Thr	c.790C>A	20	0.000120231	0	0	0	0	0	0
CYP2C9	10	96702063	rs1289704600	C	T	missense_variant	p.Ala149Val	c.446C>T	0	0.000120183	0	0	0	0	0	0
CYP2C8	10	96827051	rs777501435	C	T	missense_variant	p.Arg132Gln	c.395G>A	0	0.000120173	8.47266e-05	0	0.000100271	0	1.54909e-05	0
CYP2C8	10	96827449	rs769016577	C	A	splice_acceptor_variant		c.169-1G>T	0	0.000120173	0	0	0	0	0	0
CYP2C8	10	96829091	rs759197233	GCT	G	frameshift_variant	p.Ser23LeufsTer2	c.67_68delAG	0	0.000120173	0	0	0	0	0	0
CYP2C8	10	96827057	rs139650638	G	T	missense_variant	p.Thr130Asn	c.389C>A	20	0.000120163	0	0	0	0	0	0
CYP2C19	10	96534977	rs765389862	G	A	missense_variant	p.Gly111Arg	c.331G>A	0	0.000120163	0	0	0	0	0	0
CYP2C9	10	96702039	rs148615754	T	C	missense_variant	p.Ile141Thr	c.422T>C	0	0.000120163	0	0	0	0	1.54981e-05	0
CYP2C19	10	96602751	rs150933530	C	A	missense_variant	p.Asp373Glu	c.1119C>A	40	0	0	0	0	0.000119417	0	0
CYP2D6	22	42522647	rs973966643	G	A	missense_variant	p.Pro475Ser	c.1423C>T	20	0.000117952	0	0	0	0	0
CYP2B6	19	41515280	rs1292288729	T	C	missense_variant	p.Tyr268His	c.802T>C	20	0.000116959	0	0	0	0	0
CYP2D6	22	42523915	rs967434863	G	A	missense_variant	p.Ala305Val	c.914C>T	0	0.000116877	0	0	0	0	0
CYP2D6	22	42525738		G	T	splice_donor_variant		c.352+2C>A	0	0.000116659	0	0	0	0	0
CYP2D6	22	42525745	rs1335828340	G	C	missense_variant	p.Ser116Cys	c.347C>G	40	0.000116632	0	0	0	0	0
CYP2D6	22	42524908	rs753186887	C	T	missense_variant	p.Val182Met	c.544G>A	40	0.000116577	0	0	0	0	0
CYP2D6	22	42525167	rs1464085609	C	T	missense_variant	p.Gly125Arg	c.373G>A	20	0.000116577	0	0	0	0	0
CYP2D6	22	42524865	rs948982668	T	G	missense_variant	p.Glu196Ala	c.587A>C	20	0.000116469	0	0	0	0	0
CYP2C8	10	96818222	rs781035773	T	G	missense_variant	p.His230Pro	c.689A>C	20	0	0.000116374	0	0	0	0	0
CYP2A6	19	41356223	rs766052140	G	T	missense_variant	p.Pro37Thr	c.109C>A	20	0.000116306	0	0	0	0	0
CYP2A6	19	41351199	rs1412668819	C	G	missense_variant	p.Lys387Asn	c.1161G>C	20	0.000116225	0	0	0	0	0
CYP2A6	19	41351959	rs113558392	A	C	missense_variant	p.Val292Gly	c.875T>G	40	0.000116198	0	0	0	0	0
CYP2A6	19	41355795	rs1303229628	G	C	missense_variant	p.Leu91Val	c.271C>G	20	0.000116009	0	0	0	0	0
CYP2C19	10	96609761	rs931859425	C	G	missense_variant	p.Leu413Val	c.1237C>G	40	0	0.000115875	0	0	0	0	0
CYP3A4	7	99367472	rs1043942350	G	A	missense_variant	p.Pro147Leu	c.440C>T	20	0	0.000115761	0	0	0	0	0
CYP2B6	19	41509916	rs777256437	A	C	missense_variant	p.Lys61Thr	c.182A>C	40	0	0.000115674	0	0	0	3.52815e-05	0
CYP2A6	19	41350608	rs766552643	A	C	missense_variant	p.Phe411Val	c.1231T>G	0	0	0.000115647	0	0	0	2.63759e-05	0
CYP2B6	19	41497214	rs762817768	GA	G	frameshift_variant	p.Glu2AspfsTer55	c.6delA	0	0	0.00011564	0	0	0	0	0
CYP3A5	7	99260451	rs774855888	C	A	stop_gained	p.Glu285Ter	c.853G>T	0	0	0.000115634	0	0	0	0	0
CYP2B6	19	41515126	rs1310137942	GT	G	frameshift_variant	p.Phe217LeufsTer8	c.651delT	0	0.000115607	0	0	0	0	0
CYP3A4	7	99359793	rs1305164214	C	A	missense_variant	p.Arg375Met	c.1124G>T	0	0.000115075	0	0	0	0	0
CYP2C9	10	96708904	rs1167217633	G	A	missense_variant	p.Gly228Arg	c.682G>A	20	0.000115048	0	0	0	0	0
CYP2B6	19	41518621	rs1209959748	C	A	missense_variant	p.Pro399Thr	c.1195C>A	40	0.00011489	0	0	0	0	0
CYP2C19	10	96612527	rs1373273817	G	A	missense_variant	p.Met443Ile	c.1329G>A	20	0.00011489	0	0	0	0	0
CYP3A5	7	99258217	rs991122268	T	G	missense_variant	p.Ser311Arg	c.931A>C	0	0.000114863	0	0	0	0	0
CYP2C8	10	96829159	rs142470035	T	G	start_lost	p.Met1?	c.1A>C	0	0.000114863	0	0	0	0	0
CYP2C9	10	96748676	rs1429701009	A	C	missense_variant	p.Asn455Thr	c.1364A>C	40	0.000114837	0	0	0	0	0
CYP2C8	10	96829044	rs1335011131	A	G	missense_variant	p.Ile39Thr	c.116T>C	20	0.000114837	0	0	0	0	0
CYP3A5	7	99269464	rs1487538886	TG	T	frameshift_variant	p.His119IlefsTer73	c.355delC	0	0.000114837	0	0	0	0	0
CYP2C9	10	96707616	rs1362774695	G	T	missense_variant	p.Asp188Tyr	c.562G>T	40	0.000114811	0	0	0	0	0
CYP3A4	7	99367831		T	A	missense_variant	p.Ser116Cys	c.346A>T	40	0.000114811	0	0	0	0	0
CYP2C19	10	96609701	rs1486652484	T	C	missense_variant	p.Ser393Pro	c.1177T>C	0	0.000114811	0	0	0	0	0
CYP3A5	7	99264690	rs1431404870	T	C	splice_acceptor_variant		c.319-2A>G	0	0.000114811	0	0	0	0	0
CYP3A5	7	99272184	rs1351082663	A	T	missense_variant	p.Cys64Ser	c.190T>A	20	0.000114784	0	0	0	0	0
CYP2B6	19	41518266	rs565980641	G	C	missense_variant	p.Arg343Pro	c.1028G>C	0	0.000114784	0	0	0	0	0
CYP2C8	10	96818144	rs141120323	T	C	missense_variant	p.Asp256Gly	c.767A>G	0	0.000114784	0	0	0	0	0
CYP3A4	7	99364050	rs1368114928	A	G	missense_variant	p.Leu272Pro	c.815T>C	0	0.000114784	0	0	0	0	0
CYP2C9	10	96745860	rs1254166721	T	C	missense_variant	p.Phe407Ser	c.1220T>C	0	0.000114784	0	0	0	0	0
CYP3A5	7	99262911	rs777252753	A	C	missense_variant	p.Val183Gly	c.548T>G	0	0.000114784	0	0	0	0	0
CYP2C9	10	96748645	rs1221842495	CTG	C	frameshift_variant	p.Leu447IlefsTer10	c.1335_1336delGT	0	0.000114784	0	0	0	0	0
CYP2C8	10	96802728	rs747215862	C	A	missense_variant	p.Gln356His	c.1068G>T	0	0.000114758	0	0	0	0	0
CYP3A5	7	99272158	rs895150745	C	T	stop_gained	p.Trp72Ter	c.216G>A	0	0.000114732	0	0	0	0	0
CYP3A5	7	99261645	rs1264481737	A	C	missense_variant	p.Phe248Leu	c.744T>G	0	0.000114705	0	0	0	0	0
CYP2D6	22	42526743		CAGGA	C	frameshift_variant	p.Phe16CysfsTer6	c.47_50delTCCT	0	0	0	0	0.000114482	0	0	0
CYP3A4	7	99364806	rs369797181	A	T	stop_gained	p.Leu249Ter	c.746T>A	0	4.03421e-05	0.000113785	0	0	0	1.55444e-05	3.31104e-05
CYP2C8	10	96824708	rs754570400	C	T	missense_variant	p.Cys164Tyr	c.491G>A	40	0	0	0	0	0	2.88584e-05	0.000113105
CYP2C9	10	96741000	rs754335413	A	G	missense_variant	p.Asp341Gly	c.1022A>G	0	0	0.00011309	0	0	0	0	0
CYP2A6	19	41350545	rs770731975	AG	A	frameshift_variant	p.Ser433ProfsTer57	c.1293delC	0	4.01703e-05	0.000112886	0	0	0	0	0
CYP2C19	10	96541684	rs757951462	A	C	missense_variant	p.Glu250Ala	c.749A>C	0	0	0	0	0.000112259	0	0	0
CYP2B6	19	41509857	rs767594759	G	A	start_lost	p.Met1?	c.3G>A	0	0	0	0	0.000110571	0	0	0
CYP2A6	19	41350655	rs1382239602	A	G	missense_variant	p.Leu395Pro	c.1184T>C	0	0	0	0	0.000110327	0	0	0
CYP2A6	19	41355767	rs747840206	C	T	missense_variant	p.Gly100Glu	c.299G>A	20	0	0	0	0.000110254	0	0	0
CYP2C9	10	96701987	rs767576260	C	T	missense_variant	p.Arg124Trp	c.370C>T	0	0	2.89637e-05	0	0.000109039	0	4.39986e-05	9.7988e-05
CYP3A4	7	99358467	rs768323664	G	A	missense_variant	p.Ser464Phe	c.1391C>T	40	0	0	0	0.000108909	0	8.79817e-06	0
CYP3A4	7	99367806	rs754927937	T	C	missense_variant	p.Glu124Gly	c.371A>G	20	0	0	0	0.000108897	0	0	0
CYP3A4	7	99358499	rs774168721	T	G	missense_variant	p.Lys453Asn	c.1359A>C	0	0	0	0	0.000108897	0	0	0
CYP3A4	7	99367796	rs1043569086	C	A	missense_variant	p.Lys127Asn	c.381G>T	20	0	0	0	0.000108861	0	0	0
CYP2C9	10	96707550	rs1336467386	C	T	missense_variant	p.Pro166Ser	c.496C>T	0	0	0	0	0.000108849	0	0	0
CYP3A4	7	99370262	rs1194211831	A	G	missense_variant	p.Ile90Thr	c.269T>C	0	0	0	0	0.00010879	0	0	0
CYP2C19	10	96602692	rs747508319	G	C	missense_variant	p.Glu354Gln	c.1060G>C	20	0	0	0	0.000108767	0	0	0
CYP2C19	10	96602711	rs550527959	A	T	missense_variant	p.Asp360Val	c.1079A>T	0	0	0	0	0.000108767	0	0	0
CYP3A5	7	99250389	rs1363320186	T	C	missense_variant	p.Tyr347Cys	c.1040A>G	0	0	0	0	0.000108743	0	0	3.28192e-05
CYP2C19	10	96580265	rs751802597	C	T	stop_gained	p.Gln278Ter	c.832C>T	0	0	0	0	0.000108743	0	0	0
CYP3A5	7	99270207	rs768977839	C	T	missense_variant	p.Arg105Gln	c.314G>A	20	6.15233e-05	8.67804e-05	0	0.000108731	0	0	3.26904e-05
CYP2C19	10	96540298	rs1312470064	G	T	missense_variant	p.Cys175Phe	c.524G>T	20	0	0	0	0.000108731	0	0	0
CYP2C19	10	96534939	rs749613282	G	A	missense_variant	p.Gly98Asp	c.293G>A	20	0	0	0	0.000108731	0	0	0
CYP3A5	7	99247751	rs766107094	A	C	missense_variant	p.Leu453Arg	c.1358T>G	20	0	0	0	0.000108731	0	0	0
CYP2C19	10	96535245	rs368767518	C	T	missense_variant	p.Arg144Cys	c.430C>T	0	0	2.89084e-05	0	0.000108731	0	8.79461e-06	0
CYP2C9	10	96707593	rs200149294	C	T	missense_variant	p.Ser180Phe	c.539C>T	0	0	0	0	0	0	0.000108504	0
CYP2B6	19	41510250	rs775778295	C	T	missense_variant	p.Ser128Phe	c.383C>T	0	8.02375e-05	0	0	0	0	0.000108458	0
CYP2C19	10	96602653	rs770829708	G	C	missense_variant	p.Asp341His	c.1021G>C	0	0	2.82167e-05	0	0	0	0.000108441	0
CYP2D6	22	42525881	rs767481440	G	C	missense_variant	p.Leu71Val	c.211C>G	40	0	0	0.000105843	0	0	0	0
CYP2C9	10	96702075	rs373993395	T	C	missense_variant	p.Val153Ala	c.458T>C	20	0	5.78804e-05	0	0	0	0.000105703	0
CYP2C9	10	96701990	rs375805362	C	T	missense_variant	p.Arg125Cys	c.373C>T	0	0	5.79139e-05	0	0	0	0.000105606	0
CYP2C9	10	96708864	rs759708513	G	C	splice_acceptor_variant		c.643-1G>C	0	0	0	0	0	0	0	0.000105175
CYP2D6	22	42522990	rs757030056	G	A	missense_variant	p.Thr393Met	c.1178C>T	0	0	0	0	0	0.00010408	9.20598e-05	0
CYP2D6	22	42524850	rs745365204	C	G	missense_variant	p.Arg201Pro	c.602G>C	40	7.11035e-05	0	0	0	0	0	0.000103943
CYP2D6	22	42524214	rs367543000	G	A	stop_gained	p.Arg269Ter	c.805C>T	0	4.15455e-05	0	0	0	8.02053e-05	0.000102959	9.96016e-05
CYP2B6	19	41515898	rs74869835	G	A	splice_acceptor_variant		c.823-1G>A	0	0	0	0	0	0	0.000100647	6.53253e-05
CYP2C8	10	96827120	rs770873636	A	T	stop_gained	p.Leu23Ter	c.68T>A	0	0	0	0	0	0	0.000100477	0
CYP2B6	19	41522727	rs757031032	C	T	missense_variant	p.Arg491Cys	c.1471C>T	0	0	2.82678e-05	9.67492e-05	0.000100392	0	5.44518e-05	0
CYP3A5	7	99258156	rs775816439	A	G	missense_variant	p.Leu331Pro	c.992T>C	0	0	0	0	0.000100351	0	0	0
CYP2C8	10	96827075	rs369591911	C	T	missense_variant	p.Arg124Gln	c.371G>A	0	0	0	0	0.000100251	7.96052e-05	5.42098e-05	3.26627e-05
CYP2C8	10	96798747	rs181982392	C	A	stop_gained	p.Glu400Ter	c.1198G>T	0	0	0	0	0.000100241	0	7.74341e-06	0
CYP2C8	10	96818260	rs748940966	A	C	missense_variant	p.Asn217Lys	c.651T>G	0	0	0	9.96612e-05	0	0	0	0
CYP2B6	19	41515149	rs753698317	T	C	missense_variant	p.Leu224Ser	c.671T>C	0	0	0	9.94827e-05	0	0	0	0
CYP3A4	7	99364062	rs145582851	C	T	missense_variant	p.Arg268Gln	c.803G>A	20	0	0	9.93641e-05	0	0	1.76535e-05	0
CYP3A4	7	99364047	rs1429705359	T	C	missense_variant	p.Gln273Arg	c.818A>G	0	0	0	9.93641e-05	0	0	0	0
CYP3A4	7	99355852	rs141749477	C	A	splice_acceptor_variant		c.1417-1G>T	0	0	0	9.93641e-05	0	0	0	0
CYP3A4	7	99377680	rs750918249	T	C	missense_variant	p.Lys34Glu	c.100A>G	40	0	0	9.93443e-05	0	0	0	0
CYP3A5	7	99246022	rs762333429	A	G	missense_variant	p.Ile472Thr	c.1415T>C	20	0	5.83192e-05	0	0	0	8.82394e-06	9.9318e-05
CYP2B6	19	41522557	rs764288403	G	A	missense_variant	p.Arg434Gln	c.1301G>A	0	6.15233e-05	0	9.92851e-05	0	0	4.46261e-05	0
CYP2C19	10	96609674	rs188851578	G	A	missense_variant	p.Gly384Ser	c.1150G>A	20	0	2.89553e-05	9.92654e-05	0	0	8.80871e-06	0
CYP2C19	10	96612595	rs766317776	A	G	missense_variant	p.Asp466Gly	c.1397A>G	40	0	0	9.92457e-05	0	0	0	0
CYP2A6	19	41351983	rs201027514	G	A	missense_variant	p.Thr284Met	c.851C>T	20	0	0	9.92457e-05	0	0	3.51914e-05	0
CYP3A4	7	99366067	rs548684407	C	A	missense_variant	p.Asp194Tyr	c.580G>T	0	0	0	9.92457e-05	0	0	0	0
CYP3A4	7	99366075	rs139541290	A	T	missense_variant	p.Val191Glu	c.572T>A	0	0	0	9.92457e-05	0	0	0	0
CYP3A5	7	99270208	rs776567184	G	A	stop_gained	p.Arg105Ter	c.313C>T	0	0	2.89235e-05	9.9226e-05	0	0	0	3.26776e-05
CYP2C8	10	96802774	rs765879755	TC	T	frameshift_variant	p.Asp341IlefsTer11	c.1021delG	0	0	0	9.9226e-05	0	0	0	0
CYP3A5	7	99272157	rs781230602	C	A	stop_gained	p.Gly73Ter	c.217G>T	0	0	0	9.9226e-05	0	0	0	0
CYP2A6	19	41352848	rs1256545387	T	C	missense_variant	p.Asn255Asp	c.763A>G	20	0	0	9.92063e-05	0	0	0	0
CYP2C19	10	96535237	rs781515849	T	C	missense_variant	p.Ile141Thr	c.422T>C	0	0	0	9.92063e-05	0	0	0	0
CYP2C9	10	96748648	rs371491081	T	C	missense_variant	p.Phe446Leu	c.1336T>C	0	0	0	9.92063e-05	0	0	0	0
CYP2D6	22	42522634	rs773525784	C	T	missense_variant	p.Gly479Asp	c.1436G>A	20	0	0	0	0	0	0	9.87167e-05
CYP2D6	22	42525902	rs758589487	G	A	missense_variant	p.Arg64Cys	c.190C>T	0	5.54017e-05	0	0	0	0	9.84101e-05	3.73469e-05
CYP2C8	10	96797060	rs748167187	C	T	missense_variant	p.Arg433Gln	c.1298G>A	0	0	2.90901e-05	0	0	0	1.7651e-05	9.83349e-05
CYP2B6	19	41510300	rs375508968	C	T	missense_variant	p.Arg145Trp	c.433C>T	20	8.0289e-05	0	0	0	0	3.87387e-05	9.81098e-05
CYP2C8	10	96824669	rs771485242	A	C	missense_variant	p.Val177Gly	c.530T>G	0	0	0	0	0	0	0	9.81098e-05
CYP2A6	19	41351885	rs367912859	G	A	missense_variant	p.Leu317Phe	c.949C>T	40	0	0	0	0	0	2.64294e-05	9.80969e-05
CYP3A4	7	99377688	rs758735253	C	T	missense_variant	p.Gly31Glu	c.92G>A	20	0	0	0	0	0	0	9.802e-05
CYP2B6	19	41509884	rs765912799	CT	C	frameshift_variant	p.Trp11GlyfsTer31	c.31delT	0	0	0	0	0	0	0	9.80136e-05
CYP2C8	10	96798791	rs553009747	G	A	missense_variant	p.Thr385Ile	c.1154C>T	0	0	0	0	0	0	8.79538e-06	9.80072e-05
CYP2C19	10	96602669	rs766182151	C	T	missense_variant	p.Pro346Leu	c.1037C>T	0	0	0	0	0	0	0	9.80008e-05
CYP2C8	10	96829099	rs757789288	T	A	stop_gained	p.Arg21Ter	c.61A>T	0	0	0	0	0	0	0	9.80008e-05
CYP2B6	19	41509943	rs577681802	TG	T	frameshift_variant	p.Gly71AspfsTer11	c.212delG	0	0	0	0	0	0	0	9.80008e-05
CYP2C19	10	96602635	rs368758960	C	T	missense_variant	p.Arg335Trp	c.1003C>T	40	8.00961e-05	8.46597e-05	0	0	0	3.87321e-05	9.79944e-05
CYP2C8	10	96827324	rs578254206	C	A	missense_variant	p.Gly98Val	c.293G>T	20	0	0	0	0	0	0	9.79944e-05
CYP2C19	10	96534843	rs763322365	C	G	missense_variant	p.Thr66Ser	c.197C>G	20	0	0	0	0	0	0	9.79944e-05
CYP2C19	10	96535185	rs202170044	C	T	missense_variant	p.Arg124Trp	c.370C>T	0	0	2.89101e-05	0	5.43656e-05	4.62065e-05	7.0321e-05	9.7988e-05
CYP2C8	10	96827016	rs540288649	G	A	missense_variant	p.Arg144Cys	c.430C>T	0	0	2.89168e-05	0	0	0	0	9.7988e-05
CYP3A4	7	99366096	rs770953467	A	G	missense_variant	p.Ile184Thr	c.551T>C	0	0	2.89352e-05	0	0	0	0	9.7988e-05
CYP2C8	10	96829007	rs756493843	G	T	stop_gained	p.Cys51Ter	c.153C>A	0	0	0	0	0	0	0	9.7988e-05
CYP2D6	22	42523853	rs372910785	C	T	missense_variant	p.Asp326Asn	c.976G>A	40	9.76086e-05	0	0	0	0	0	0
CYP2D6	22	42524887	rs146975259	G	A	missense_variant	p.Leu189Phe	c.565C>T	0	9.73141e-05	0	0	0	0	0	0
CYP2B6	19	41510297	rs117323987	G	T	stop_gained	p.Glu144Ter	c.430G>T	0	0	8.67804e-05	0	0	0	9.6739e-05	0
CYP3A4	7	99377646	rs897005504	G	A	missense_variant	p.Pro45Leu	c.134C>T	0	9.6595e-05	0	0	0	0	0	0
CYP2C19	10	96540271	rs760117208	C	A	missense_variant	p.Pro166His	c.497C>A	0	9.65857e-05	0	0	0	0	0	0
CYP2C8	10	96829142	rs1485221249	GA	G	frameshift_variant	p.Val6AlafsTer40	c.17del	0	9.65764e-05	0	0	0	0	0	0
CYP2B6	19	41522589	rs760667555	G	C	missense_variant	p.Glu445Gln	c.1333G>C	25	0	0	9.64692e-05	0	0	7.75904e-06	0
CYP2B6	19	41515301		G	A	splice_donor_variant		c.822+1G>A	0	0	0	0	0	9.6043e-05	0	0
CYP2C19	10	96541736	rs377674118	C	A	missense_variant	p.Phe267Leu	c.801C>A	20	0	9.51384e-05	0	0	0	4.63332e-05	9.5584e-05
CYP2C19	10	96535174		G	A	stop_gained	p.Trp120Ter	c.359G>A	0	0	0	0	0	9.44465e-05	0	0
CYP2C8	10	96827064		G	A	missense_variant	p.Leu128Phe	c.382C>T	0	0	0	0	0	9.42507e-05	0	0
CYP2D6	22	42525034		C	T	splice_donor_variant		c.505+1G>A	0	0	0	0	0	9.42152e-05	0	0
CYP2C8	10	96796911		A	G	missense_variant	p.Tyr483His	c.1447T>C	20	0	0	0	0	9.41442e-05	0	0
CYP2C19	10	96602633	rs766344696	A	T	missense_variant	p.Asn334Ile	c.1001A>T	40	0	0	0	0	0	9.29584e-05	0
CYP2B6	19	41510312	rs770483455	G	A	missense_variant	p.Glu149Lys	c.445G>A	0	0	0	0	0	0	9.29584e-05	0
CYP3A4	7	99381673	rs201431447	G	A	missense_variant	p.Thr11Ile	c.32C>T	20	4.00513e-05	5.6494e-05	0	0	3.98121e-05	9.2957e-05	0
CYP2C19	10	96541721	rs764751186	C	A	missense_variant	p.Asp262Glu	c.786C>A	20	0	0	0	9.26612e-05	0	0	0
CYP2C19	10	96612663	rs542090374	C	T	missense_variant	p.Pro489Ser	c.1465C>T	40	0	0	0	0	9.25497e-05	8.82036e-06	6.53253e-05
CYP3A4	7	99377623	rs746675088	A	G	missense_variant	p.Tyr53His	c.157T>C	20	0	0	0	0	9.243e-05	0	0
CYP2D6	22	42522752	rs777560972	G	A	missense_variant	p.Arg440Cys	c.1318C>T	20	0	0	0	9.03832e-05	0	3.64087e-05	0
CYP2D6	22	42522743		A	G	missense_variant	p.Cys443Arg	c.1327T>C	0	0	0	0	0	0	0	8.97908e-05
CYP3A4	7	99364773	rs374799825	C	T	missense_variant	p.Arg260His	c.779G>A	40	0	8.84017e-05	0	5.48667e-05	0	2.65553e-05	3.3896e-05
CYP2C19	10	96535186	rs200346442	G	A	missense_variant	p.Arg124Gln	c.371G>A	0	6.15157e-05	2.89084e-05	0	0	0	8.79013e-05	3.26627e-05
CYP2C19	10	96541583	rs576823729	C	G	missense_variant	p.Cys216Trp	c.648C>G	40	0	8.78735e-05	0	0	0	3.69522e-05	0
CYP2C8	10	96805707	rs140599093	T	A	missense_variant	p.Glu274Val	c.821A>T	20	0	8.69918e-05	0	0	0	0	0
CYP2D6	22	42522710	rs267608316	A	G	missense_variant	p.Phe454Leu	c.1360T>C	20	8.69716e-05	0	0	0	0	0	0
CYP2C9	10	96741113	rs768218290	T	C	missense_variant	p.Tyr379His	c.1135T>C	0	0	8.69515e-05	0	0	0	0	0
CYP2C9	10	96740967	rs769647886	T	C	missense_variant	p.Val330Ala	c.989T>C	0	0	8.69162e-05	0	0	0	0	0
CYP2C9	10	96731943	rs757970831	C	T	missense_variant	p.Thr301Met	c.902C>T	0	0	8.68659e-05	0	5.44484e-05	0	8.79724e-06	3.26627e-05
CYP2D6	22	42523976	rs994533704	T	A	missense_variant	p.Asn285Tyr	c.853A>T	20	0	8.68407e-05	0	0	0	0	0
CYP2A6	19	41351978	rs777542261	A	T	missense_variant	p.Phe286Ile	c.856T>A	20	0	8.68106e-05	0	0	0	0	0
CYP2B6	19	41518232	rs753259600	A	T	missense_variant	p.Ile332Phe	c.994A>T	20	0	8.67704e-05	0	0	0	4.39939e-05	0
CYP2C19	10	96534831	rs770401619	G	C	missense_variant	p.Gly62Ala	c.185G>C	0	0	8.67704e-05	0	0	0	8.79755e-06	0
CYP2C19	10	96602712	rs775381143	C	A	missense_variant	p.Asp360Glu	c.1080C>A	20	0	8.67453e-05	0	0	0	3.51865e-05	0
CYP2C8	10	96798704	rs770305304	T	C	missense_variant	p.Asp414Gly	c.1241A>G	0	0	8.67453e-05	0	0	0	0	0
CYP2C8	10	96805611	rs760362543	A	C	missense_variant	p.Leu306Arg	c.917T>G	20	0	8.67353e-05	0	0	0	0	0
CYP3A4	7	99359751	rs776413992	G	A	missense_variant	p.Pro389Leu	c.1166C>T	0	0	8.67353e-05	0	0	0	0	0
CYP2B6	19	41518343	rs754640700	C	T	missense_variant	p.His369Tyr	c.1105C>T	0	0	8.67303e-05	0	0	0	0	0
CYP3A5	7	99247818	rs746993664	A	T	missense_variant	p.Tyr431Asn	c.1291T>A	0	0	8.67303e-05	0	0	0	0	0
CYP2A6	19	41354651	rs61562160	C	G	missense_variant	p.Gly121Arg	c.361G>C	0	0	0	0	0	0	8.6134e-05	3.27761e-05
CYP2C19	10	96535255	rs147453531	A	G	missense_variant	p.Glu147Gly	c.440A>G	0	0	8.46501e-05	0	0	0	8.51934e-05	0
CYP2C8	10	96797034	rs143038562	G	A	missense_variant	p.Arg442Cys	c.1324C>T	0	0	8.51016e-05	0	0	0	7.75783e-05	6.54493e-05
CYP2C8	10	96829008	rs776194558	C	CT	stop_gained	p.Cys51Ter	c.151_152insA	0	0	8.47937e-05	0	0	0	0	0
CYP2A6	19	41354561	rs60996254	C	T	missense_variant	p.Glu151Lys	c.451G>A	0	4.03486e-05	8.47027e-05	0	0	0	1.55277e-05	0
CYP2B6	19	41509927	rs555774283	G	A	missense_variant	p.Val65Ile	c.193G>A	40	4.02706e-05	8.4674e-05	0	5.01404e-05	0	6.20675e-05	0
CYP2D6	22	42522707	rs1446946400	G	C	missense_variant	p.Leu455Val	c.1363C>G	20	8.4674e-05	0	0	0	5.45554e-05	0	0
CYP2A6	19	41351297	rs1394092987	C	T	missense_variant	p.Val355Met	c.1063G>A	20	0	8.46692e-05	0	0	0	0	0
CYP2C19	10	96602692	rs747508319	G	A	missense_variant	p.Glu354Lys	c.1060G>A	0	4.00545e-05	8.46644e-05	0	0	0	3.09905e-05	3.26669e-05
CYP2B6	19	41515284	rs771406601	T	G	missense_variant	p.Leu269Arg	c.806T>G	0	8.4168e-05	0	0	0	0	0	0
CYP2A6	19	41350673	rs757656563	G	A	missense_variant	p.Thr389Ile	c.1166C>T	0	8.05283e-05	0	0	0	0	0	0
CYP2A6	19	41356201	rs144279119	C	G	missense_variant	p.Gly44Ala	c.131G>C	0	8.04699e-05	0	0	0	0	0	0
CYP2A6	19	41351270	rs756155939	C	G	missense_variant	p.Asp364His	c.1090G>C	0	8.04117e-05	0	0	0	0	7.74377e-06	3.26926e-05
CYP2A6	19	41351289	rs375925239	G	C	missense_variant	p.His357Gln	c.1071C>G	0	8.04117e-05	0	0	0	0	0	0
CYP2A6	19	41354239	rs1444388085	T	C	missense_variant	p.Asn180Ser	c.539A>G	40	8.03536e-05	0	0	0	0	0	0
CYP2C9	10	96707610	rs150435881	C	A	missense_variant	p.Arg186Ser	c.556C>A	0	8.01603e-05	0	0	0	0	0	0
CYP2C19	10	96535282	rs1157042274	T	A	stop_gained	p.Leu156Ter	c.467T>A	0	8.01475e-05	0	0	0	0	0	0
CYP2C9	10	96707587	rs142123260	T	G	missense_variant	p.Ile178Ser	c.533T>G	0	8.01346e-05	0	0	0	0	0	0
CYP2C8	10	96818190	rs536085663	G	A	stop_gained	p.Arg241Ter	c.721C>T	0	8.01218e-05	0	0	0	0	2.32934e-05	3.26755e-05
CYP3A4	7	99355844	rs1281816635	A	AG	frameshift_variant	p.Leu475ProfsTer20	c.1423dupC	0	8.01154e-05	0	0	0	0	0	0
CYP3A4	7	99355768	rs760083898	T	TA	frameshift_variant	p.Ser501LysfsTer20	c.1499dupT	0	8.01089e-05	0	0	0	0	0	0
CYP3A4	7	99361575	rs751246524	G	T	missense_variant	p.Thr310Lys	c.929C>A	0	8.01025e-05	0	0	0	0	0	0
CYP2C19	10	96540340	rs373613403	A	T	missense_variant	p.Tyr189Phe	c.566A>T	0	8.00961e-05	0	0	0	0	0	0
CYP3A4	7	99358525	rs1429995030	T	C	missense_variant	p.Met445Val	c.1333A>G	0	8.00833e-05	0	0	5.01605e-05	0	0	0
CYP2C9	10	96708910	rs761086673	C	G	missense_variant	p.His230Asp	c.688C>G	20	0	0	0	0	7.99233e-05	7.79824e-05	0
CYP2C8	10	96827187	rs1280831429	T	A	start_lost	p.Met1?	c.1A>T	0	0	0	0	0	7.96305e-05	0	0
CYP3A5	7	99277497	rs369170873	GC	G	frameshift_variant	p.Ala8ArgfsTer82	c.22delG	0	0	0	0	0	7.96242e-05	0	0
CYP2C9	10	96748634	rs565889722	C	T	missense_variant	p.Ala441Val	c.1322C>T	0	0	0	0	0	7.96178e-05	6.19454e-05	0
CYP2C9	10	96731949	rs753178993	G	T	missense_variant	p.Ser303Ile	c.908G>T	0	0	0	0	0	7.96178e-05	7.74605e-06	0
CYP2D6	22	42524867	rs768109211	G	C	missense_variant	p.Phe195Leu	c.585C>G	0	7.93903e-05	0	0	0	0	0	0
CYP2D6	22	42525896	rs764892620	C	T	missense_variant	p.Gly66Arg	c.196G>A	0	0	3.38983e-05	0	0	7.77605e-05	0	0
CYP2C8	10	96797033	rs138495387	C	T	missense_variant	p.Arg442His	c.1325G>A	20	0	0	0	0	0	7.7594e-05	0
CYP2D6	22	42522915	rs757081096	T	G	missense_variant	p.Glu418Ala	c.1253A>C	40	0	0	0	0	0	0	7.71188e-05
CYP3A5	7	99261707	rs142004817	A	G	missense_variant	p.Phe228Leu	c.682T>C	0	0	0	0	0	0	7.45573e-05	0
CYP2D6	22	42522985		G	A	missense_variant	p.Leu395Phe	c.1183C>T	40	7.38989e-05	0	0	0	0	0	0
CYP2D6	22	42522991	rs1317628352	T	G	missense_variant	p.Thr393Pro	c.1177A>C	0	0	7.38443e-05	0	0	0	0	0
CYP2D6	22	42525830	rs780087488	G	C	missense_variant	p.Arg88Gly	c.262C>G	20	7.32279e-05	0	0	0	0	0	0
CYP2D6	22	42525892	rs745568317	TC	T	frameshift_variant	p.Asp67ThrfsTer26	c.199delG	0	0	0	0	0	7.31101e-05	0	0
CYP2A6	19	41352001	rs942926002	T	C	missense_variant	p.Glu278Gly	c.833A>G	20	7.2982e-05	0	0	0	0	0	0
CYP2D6	22	42523615	rs1204637685	T	C	missense_variant	p.Asp336Gly	c.1007A>G	0	7.29217e-05	0	0	0	0	0	0
CYP2D6	22	42523484	rs141739595	G	A	missense_variant	p.Arg380Cys	c.1138C>T	0	7.28792e-05	6.56513e-05	0	0	0	1.47371e-05	0
CYP3A5	7	99247805	rs1035394246	C	T	missense_variant	p.Gly435Glu	c.1304G>A	0	7.24288e-05	6.54965e-05	0	0	0	0	0
CYP2C8	10	96818183	rs954113571	T	C	missense_variant	p.Tyr243Cys	c.728A>G	20	7.23589e-05	0	0	0	0	0	0
CYP2D6	22	42525893	rs1015910728	C	A	missense_variant	p.Asp67Tyr	c.199G>T	20	0	0	0	0	0	0	7.12809e-05
CYP2D6	22	42522756	rs1232498258	T	G	splice_acceptor_variant		c.1316-2A>C	0	0	0	0	0	0	7.10328e-05
CYP2D6	22	42522650	rs185772085	G	A	missense_variant	p.Arg474Trp	c.1420C>T	40	4.15351e-05	0	0	0	0	7.08851e-05	6.6313e-05
CYP3A4	7	99377652	rs146568511	G	A	missense_variant	p.Pro43Leu	c.128C>T	0	0	2.89553e-05	0	0	0	7.04424e-05	0
CYP2B6	19	41512901	rs767612288	T	A	missense_variant	p.Asp192Glu	c.576T>A	0	0	0	0	0	0	7.03408e-05	0
CYP2C8	10	96827284	rs199931273	AC	A	splice_donor_variant		c.331+1delG	0	0	0	0	0	0	6.97707e-05	0
CYP2D6	22	42526720	rs138417770	C	T	missense_variant	p.Arg25Gln	c.74G>A	40	6.92137e-05	0	0	0	0	1.91058e-05	0
CYP2D6	22	42525790	rs756966320	C	CGGTCGGCGGTGTCCTCGCCGTG	frameshift_variant	p.Arg101ProfsTer160	c.280_301dupCACGGCGAGGACACCGCCGACC	0	6.85307e-05	0	0	0	0	0	0
CYP2C9	10	96708902	rs772782449	C	A	missense_variant	p.Pro227Gln	c.680C>A	20	0	0	0	0	0	0	6.74718e-05
CYP2D6	22	42524198	rs754429969	G	A	missense_variant	p.Ala274Val	c.821C>T	40	0	0	0	0	0	0	6.64849e-05
CYP2A6	19	41349757		GT	G	frameshift_variant	p.Lys476AsnfsTer14	c.1428del	0	0	6.62427e-05	0	0	0	0	0
CYP2D6	22	42522993	rs1244836219	C	T	missense_variant	p.Gly392Glu	c.1175G>A	0	0	6.59805e-05	0	0	0	0	0
CYP2D6	22	42524223		G	A	stop_gained	p.Gln266Ter	c.796C>T	0	0	6.59457e-05	0	0	0	0	0
CYP2A6	19	41356152		C	G	missense_variant	p.Lys60Asn	c.180G>C	40	0	6.58848e-05	0	0	0	0	0
CYP2D6	22	42522897	rs538036869	T	G	missense_variant	p.Gln424Pro	c.1271A>C	40	0	6.58068e-05	0	0	0	0	0
CYP2D6	22	42525112	rs1416680030	C	G	missense_variant	p.Gly143Ala	c.428G>C	20	0	0	0	0	0	0	6.57635e-05
CYP2A6	19	41350556		G	T	missense_variant	p.Ala428Asp	c.1283C>A	20	2.43002e-05	6.57462e-05	0	0	0	0	0
CYP3A4	7	99375704	rs779398469	C	T	splice_acceptor_variant		c.166-1G>A	0	0	0	0	0	0	0	6.57289e-05
CYP2D6	22	42525117	rs1355380100	G	C	missense_variant	p.Asn141Lys	c.423C>G	40	0	0	0	0	0	0	6.57203e-05
CYP2D6	22	42523511	rs1385816062	G	A	missense_variant	p.Pro371Ser	c.1111C>T	0	0	6.56685e-05	0	0	0	1.47332e-05	0
CYP2A6	19	41351368		A	T	missense_variant	p.Ile331Asn	c.992T>A	0	0	6.56513e-05	0	0	0	0	0
CYP2D6	22	42524871		C	A	missense_variant	p.Arg194Leu	c.581G>T	0	0	6.56426e-05	0	0	0	0	0
CYP2A6	19	41352931		A	G	missense_variant	p.Met227Thr	c.680T>C	0	4.84614e-05	6.55652e-05	0	0	0	0	0
CYP2C8	10	96818222		TG	T	frameshift_variant	p.His230ThrfsTer19	c.688del	0	0	6.55652e-05	0	0	0	0	0
CYP2A6	19	41354648	rs770321739	C	T	missense_variant	p.Glu122Lys	c.364G>A	40	0	0	0	0	0	0	6.5548e-05
CYP2A6	19	41354650	rs773801150	C	T	missense_variant	p.Gly121Glu	c.362G>A	0	0	0	0	0	0	0	6.55394e-05
CYP2C8	10	96827077		GATCTCCTTCC	G	frameshift_variant	p.Trp120SerfsTer34	c.359_368del	0	0	6.55394e-05	0	0	0	0	0
CYP2B6	19	41510339	rs183040778	C	T	missense_variant	p.Arg158Trp	c.472C>T	40	0	0	0	5.44366e-05	0	1.76165e-05	6.55308e-05
CYP2C9	10	96731933	rs1161147302	G	A	missense_variant	p.Gly298Arg	c.892G>A	0	0	6.55222e-05	0	0	0	0	0
CYP2C9	10	96741095		G	C	missense_variant	p.Asp373His	c.1117G>C	0	0	6.55136e-05	0	0	0	0	0
CYP2C19	10	96540418	rs1402465790	T	C	splice_donor_variant		c.642+2T>C	0	0	6.55136e-05	0	0	0	0	0
CYP3A5	7	99270213	rs761882111	G	A	missense_variant	p.Thr103Ile	c.308C>T	0	0	6.5505e-05	0	0	0	0	0
CYP2B6	19	41518349	rs558830117	G	T	missense_variant	p.Val371Phe	c.1111G>T	0	0	6.5505e-05	0	0	0	0	0
CYP2C9	10	96731923		G	C	missense_variant	p.Leu294Phe	c.882G>C	40	0	6.54965e-05	0	0	0	0	0
CYP3A4	7	99361498	rs1302998762	C	G	missense_variant	p.Asp336His	c.1006G>C	0	0	6.54879e-05	0	0	0	0	0
CYP3A5	7	99261710	rs1472686728	G	T	missense_variant	p.Pro227Thr	c.679C>A	0	0	6.54879e-05	0	0	0	0	0
CYP3A4	7	99375673		T	TA	frameshift_variant	p.Lys66Ter	c.195dup	0	0	6.54879e-05	0	0	0	0	0
CYP2A6	19	41354590		C	A	missense_variant	p.Gly141Val	c.422G>T	0	0	6.54793e-05	0	0	0	0	0
CYP3A4	7	99361596		A	G	missense_variant	p.Ile303Thr	c.908T>C	20	0	6.54707e-05	0	0	0	0	0
CYP2B6	19	41512809		G	T	splice_acceptor_variant		c.485-1G>T	0	0	6.54707e-05	0	0	0	0	0
CYP2C9	10	96731910		C	A	missense_variant	p.Thr290Asn	c.869C>A	20	0	6.5445e-05	0	0	0	0	0
CYP3A5	7	99277452		T	C	missense_variant	p.Tyr23Cys	c.68A>G	20	0	6.5445e-05	0	0	0	0	0
CYP3A5	7	99270322	rs901885035	C	G	splice_acceptor_variant		c.*599-1G>C	0	0	6.5445e-05	0	0	0	0	0
CYP3A5	7	99245992		A	C	missense_variant	p.Leu482Arg	c.1445T>G	40	0	6.54365e-05	0	0	0	0	0
CYP3A5	7	99264249	rs1209004470	T	A	stop_gained	p.Lys166Ter	c.496A>T	0	0	6.54365e-05	0	0	0	0	0
CYP3A4	7	99381014		GA	G	frameshift_variant	p.Pro5GlnfsTer14	c.12del	0	0	6.54365e-05	0	0	0	0	0
CYP2C19	10	96535181		G	C	missense_variant	p.Glu122Asp	c.366G>C	40	0	6.54279e-05	0	0	0	0	0
CYP2C19	10	96540261		C	T	missense_variant	p.Pro163Ser	c.487C>T	20	0	6.54279e-05	0	0	0	0	0
CYP2A6	19	41355837	rs763613869	G	A	missense_variant	p.Arg77Trp	c.229C>T	20	0	2.89302e-05	0	0	0	0	6.54236e-05
CYP2C19	10	96535165	rs1368744644	G	C	missense_variant	p.Gly117Ala	c.350G>C	0	2.41336e-05	6.54193e-05	0	0	0	0	0
CYP3A5	7	99269471		G	A	stop_gained	p.Gln117Ter	c.349C>T	0	0	6.54193e-05	0	0	0	0	0
CYP2C19	10	96602761		A	G	missense_variant	p.Arg377Gly	c.1129A>G	20	0	6.54108e-05	0	0	0	0	0
CYP2A6	19	41351355	rs138932530	G	C	missense_variant	p.Ile335Met	c.1005C>G	40	0	0	0	0	0	0	6.53979e-05
CYP2A6	19	41352872	rs762811221	A	G	missense_variant	p.Phe247Leu	c.739T>C	20	6.15385e-05	0	0	0	0	0	6.53937e-05
CYP2A6	19	41351899	rs756541658	T	C	missense_variant	p.Tyr312Cys	c.935A>G	0	0	0	0	0	0	0	6.53894e-05
CYP2A6	19	41351263	rs766120898	A	T	missense_variant	p.Ile366Asn	c.1097T>A	40	0	0	0	0	0	0	6.53851e-05
CYP2B6	19	41510243	rs370958436	C	T	stop_gained	p.Arg126Ter	c.376C>T	0	0	0	0	0	0	8.79817e-06	6.53723e-05
CYP2C8	10	96798765	rs190807911	CG	C	frameshift_variant	p.Val394CysfsTer20	c.1179delC	0	0	0	0	0	0	0	6.53467e-05
CYP2C19	10	96580252	rs59705169	G	A	splice_acceptor_variant		c.820-1G>A	0	0	0	0	0	0	0	6.53424e-05
CYP2C9	10	96745839	rs1350957920	A	G	missense_variant	p.Glu400Gly	c.1199A>G	40	0	0	0	0	0	0	6.53381e-05
CYP2C19	10	96609795	rs766739784	A	G	missense_variant	p.Tyr424Cys	c.1271A>G	40	0	0	0	0	0	8.80499e-06	6.53381e-05
CYP2D6	22	42525062	rs1344108447	G	A	missense_variant	p.Leu160Phe	c.478C>T	40	0	0	0	0	0	6.53339e-05
CYP2C19	10	96602653	rs770829708	G	A	missense_variant	p.Asp341Asn	c.1021G>A	20	0	0	0	0	0	8.79724e-06	6.53339e-05
CYP3A4	7	99366043	rs559410716	G	A	missense_variant	p.Pro202Ser	c.604C>T	20	0	0	0	0	0	0	6.53339e-05
CYP2C19	10	96540336	rs370803989	G	A	missense_variant	p.Asp188Asn	c.562G>A	40	4.00545e-05	2.82486e-05	0	5.01153e-05	3.98406e-05	3.87261e-05	6.53296e-05
CYP2C8	10	96827436	rs1380440546	A	C	missense_variant	p.Tyr61Asp	c.181T>G	40	0	0	0	0	0	0	6.53296e-05
CYP2C8	10	96827435	rs748785700	T	C	missense_variant	p.Tyr61Cys	c.182A>G	40	0	0	0	0	0	0	6.53296e-05
CYP2C9	10	96701693	rs754947384	G	A	missense_variant	p.Val83Met	c.247G>A	40	0	0	0	0	0	8.79709e-06	6.53296e-05
CYP2C8	10	96827382	rs776856979	C	T	missense_variant	p.Gly79Arg	c.235G>A	0	0	0	0	0	0	0	6.53296e-05
CYP2B6	19	41515995	rs757524845	C	T	missense_variant	p.Leu307Phe	c.919C>T	0	0	0	0	0	0	0	6.53296e-05
CYP2C8	10	96805579	rs778008122	G	A	missense_variant	p.Pro317Ser	c.949C>T	0	0	0	0	0	0	0	6.53296e-05
CYP2B6	19	41518277	rs761313369	C	T	missense_variant	p.Pro347Ser	c.1039C>T	0	0	0	0	0	0	0	6.53296e-05
CYP2C19	10	96580329	rs199597498	C	T	missense_variant	p.Thr299Ile	c.896C>T	0	0	0	0	0	0	0	6.53296e-05
CYP2C9	10	96701997	rs530507053	C	T	missense_variant	p.Ser127Phe	c.380C>T	20	4.00481e-05	0	0	0	0	0	6.53253e-05
CYP2C19	10	96612547	rs141690375	C	A	missense_variant	p.Thr450Asn	c.1349C>A	20	0	0	0	0	0	0	6.53253e-05
CYP2C19	10	96612547	rs141690375	C	T	missense_variant	p.Thr450Ile	c.1349C>T	20	0	0	0	0	0	0	6.53253e-05
CYP2C9	10	96702075	rs373993395	T	G	missense_variant	p.Val153Gly	c.458T>G	20	0	0	0	0	0	0	6.53253e-05
CYP2B6	19	41522569	rs148856816	G	T	missense_variant	p.Gly438Val	c.1313G>T	0	0	0	0	0	0	0	6.53253e-05
CYP3A5	7	99260480	rs753396001	A	C	missense_variant	p.Met275Arg	c.824T>G	0	0	0	0	0	0	0	6.53253e-05
CYP2C19	10	96580344	rs745667097	C	G	missense_variant	p.Thr304Arg	c.911C>G	0	0	0	0	0	0	0	6.53253e-05
CYP2C9	10	96748603	rs768961868	G	A	splice_acceptor_variant		c.1292-1G>A	0	0	0	0	0	0	0	6.53253e-05
CYP2C19	10	96522592	rs747911797	CAGAT	C	frameshift_variant	p.Asp46LeufsTer8	c.136_139delGATA	0	0	0	0	0	0	0	6.53253e-05
CYP2C9	10	96701756	rs755877934	G	T	stop_gained	p.Glu104Ter	c.310G>T	0	0	0	0	0	0	0	6.53253e-05
CYP3A5	7	99250332	rs757522026	A	T	stop_gained	p.Leu366Ter	c.1097T>A	0	0	0	0	0	0	0	6.53253e-05
CYP2C19	10	96535285	rs752571206	GA	G	frameshift_variant	p.Thr159ProfsTer19	c.475delA	0	0	0	0	0	0	0	6.53253e-05
CYP2D6	22	42525143	rs1230912765	G	C	missense_variant	p.Arg133Gly	c.397C>G	20	0	0	0	0	0	6.51381e-05
CYP2D6	22	42523516		A	T	missense_variant	p.Ile369Asn	c.1106T>A	0	0	0	0	0	0	6.50703e-05
CYP2D6	22	42523547	rs79489631	C	CGGCAGTGG	frameshift_variant	p.Val359ProfsTer4	c.1067_1074dupCCACTGCC	0	0	0	0	0	0	6.50618e-05
CYP2C19	10	96541696	rs1178615892	C	T	missense_variant	p.Ser254Leu	c.761C>T	40	0	0	0	0	0	6.49688e-05
CYP2C19	10	96541755	rs894663229	G	T	splice_donor_variant		c.819+1G>T	0	0	0	0	0	0	6.49266e-05
CYP3A4	7	99364752	rs1247641673	A	G	splice_donor_variant		c.798+2T>C	0	0	0	0	0	0	6.48845e-05
CYP2B6	19	41509960	rs369332272	G	T	missense_variant	p.Val76Phe	c.226G>T	0	0	0	0	0	0	6.48677e-05
CYP2C9	10	96708885	rs1176883016	TA	T	frameshift_variant	p.Ile222SerfsTer19	c.664delA	0	0	0	0	0	0	6.48677e-05
CYP3A4	7	99359846	rs1214328241	G	T	missense_variant	p.Asp357Glu	c.1071C>A	20	0	0	0	0	0	6.48593e-05
CYP2C19	10	96540276	rs28399510	T	C	missense_variant	p.Phe168Leu	c.502T>C	40	0	0	0	0	0	6.48508e-05
CYP2C19	10	96609695	rs765872433	C	T	missense_variant	p.Leu391Phe	c.1171C>T	20	0	0	0	0	0	6.48424e-05
CYP2B6	19	41497329	rs1317585439	T	G	missense_variant	p.Leu40Trp	c.119T>G	20	0	0	0	0	0	6.48424e-05
CYP2C8	10	96805615	rs1161753679	T	C	missense_variant	p.Thr305Ala	c.913A>G	20	0	0	0	0	0	6.48424e-05
CYP2C19	10	96535189	rs141774245	G	C	missense_variant	p.Arg125Pro	c.374G>C	0	0	0	0	0	0	6.48424e-05
CYP3A5	7	99272208	rs1463517926	C	A	missense_variant	p.Gly56Cys	c.166G>T	0	0	0	0	0	0	6.48424e-05
CYP2C9	10	96698525	rs1225059208	T	G	missense_variant	p.Leu29Arg	c.86T>G	20	0	0	0	0	0	6.4834e-05
CYP2C9	10	96707627	rs1470297209	T	A	missense_variant	p.Asp191Glu	c.573T>A	20	0	0	0	0	0	6.48256e-05
CYP2C8	10	96818125	rs1245114032	G	C	missense_variant	p.Asp262Glu	c.786C>G	20	0	0	0	0	0	6.48256e-05
CYP2C19	10	96540264	rs1361528097	T	G	missense_variant	p.Cys164Gly	c.490T>G	20	0	0	0	0	0	6.48256e-05
CYP2B6	19	41515969	rs1309117672	C	T	missense_variant	p.Ala298Val	c.893C>T	0	0	0	0	0	0	6.48256e-05
CYP2C9	10	96701700	rs1357204617	A	C	missense_variant	p.Glu85Ala	c.254A>C	0	0	0	0	0	0	6.48256e-05
CYP2B6	19	41515993	rs34698757	C	T	missense_variant	p.Thr306Ile	c.917C>T	0	0	0	0	0	0	6.48256e-05
CYP3A5	7	99250195	rs1414346579	C	T	missense_variant	p.Glu412Lys	c.1234G>A	40	0	0	0	0	0	6.48172e-05
CYP3A4	7	99358558	rs1355522141	G	C	missense_variant	p.Pro434Ala	c.1300C>G	0	0	0	0	0	0	6.48172e-05
CYP2C9	10	96731948	rs1204325257	A	G	missense_variant	p.Ser303Gly	c.907A>G	0	0	0	0	0	0	6.48172e-05
CYP2C8	10	96797054		CA	C	frameshift_variant	p.Cys435ValfsTer15	c.1303delT	0	0	0	0	0	0	6.48172e-05
CYP3A5	7	99262899	rs1450180572	G	A	missense_variant	p.Thr187Ile	c.560C>T	40	0	0	0	0	0	6.48088e-05
CYP2C19	10	96580257	rs1431015009	A	T	missense_variant	p.Lys275Met	c.824A>T	20	0	0	0	0	0	6.48088e-05
CYP3A5	7	99247852	rs1474237861	G	C	missense_variant	p.Phe419Leu	c.1257C>G	0	0	0	0	0	0	6.48088e-05
CYP3A5	7	99245941	rs1278901170	AG	A	frameshift_variant	p.Leu499Ter	c.1495delC	0	0	0	0	0	0	6.48088e-05
CYP2C9	10	96731879	rs1312254054	T	C	missense_variant	p.Ser280Pro	c.838T>C	40	0	0	0	0	0	6.48004e-05
CYP3A4	7	99364866	rs1166537703	A	C	missense_variant	p.Leu229Arg	c.686T>G	20	0	0	0	0	0	6.48004e-05
CYP2C19	10	96580323	rs1393133490	C	T	missense_variant	p.Ala297Val	c.890C>T	0	0	0	0	0	0	6.48004e-05
CYP3A4	7	99358454	rs1256858657	A	C	missense_variant	p.Cys468Trp	c.1404T>G	0	0	0	0	0	0	6.48004e-05
CYP2C9	10	96741017	rs1268489993	T	C	missense_variant	p.Tyr347His	c.1039T>C	0	0	0	0	0	0	6.48004e-05
CYP3A4	7	99364779	rs1266009547	T	A	missense_variant	p.Glu258Val	c.773A>T	20	0	0	0	0	0	6.4792e-05
CYP2C8	10	96827357	rs1243397592	A	T	missense_variant	p.Leu87Gln	c.260T>A	0	0	0	0	0	0	6.4792e-05
CYP3A4	7	99361602	rs1199476472	ATAAT	A	frameshift_variant	p.Ile300SerfsTer60	c.898_901delATTA	0	0	0	0	0	0	6.4792e-05
CYP2D6	22	42525901	rs1415188318	C	T	missense_variant	p.Arg64His	c.191G>A	40	0	0	0	6.47668e-05	0	1.28793e-05	0
CYP2D6	22	42524806	rs199609589	C	A	stop_gained	p.Glu216Ter	c.646G>T	0	6.45745e-05	0	0	0	0	0	0
CYP2D6	22	42522657	rs1243903452	T	TC	frameshift_variant	p.Gln472ThrfsTer20	c.1412dupG	0	6.44579e-05	0	0	0	0	0	0
CYP2D6	22	42522647	rs973966643	GC	G	frameshift_variant	p.Ser476AlafsTer10	c.1422delG	0	6.38488e-05	0	0	0	0	0	0
CYP2D6	22	42526672	rs373243894	G	A	missense_variant	p.Pro41Leu	c.122C>T	0	6.37186e-05	0	0	0	0	0	0
CYP2A6	19	41354651	rs61562160	C	A	missense_variant	p.Gly121Trp	c.361G>T	20	6.34115e-05	0	0	0	0	0	0
CYP2D6	22	42526664	rs146838345	C	T	missense_variant	p.Gly44Ser	c.130G>A	0	6.34115e-05	0	0	0	0	0	0
CYP2D6	22	42524216	rs749182114	G	C	missense_variant	p.Pro268Arg	c.803C>G	0	6.32831e-05	0	0	0	0	5.34102e-05	0
CYP2D6	22	42526645	rs143812937	T	C	missense_variant	p.Asp50Gly	c.149A>G	40	6.31473e-05	0	0	0	0	5.41038e-05	0
CYP2A6	19	41354639	rs373566142	T	C	missense_variant	p.Lys125Glu	c.373A>G	40	6.2751e-05	0	0	0	0	0	0
CYP2A6	19	41354536	rs768731211	GC	G	frameshift_variant	p.Ala159ProfsTer16	c.475delG	0	6.26959e-05	0	0	0	0	0	0
CYP2A6	19	41354626	rs554865113	C	G	missense_variant	p.Arg129Pro	c.386G>C	0	6.25313e-05	0	0	0	0	0	0
CYP2B6	19	41509916	rs777256437	A	T	missense_variant	p.Lys61Ile	c.182A>T	0	6.2251e-05	0	0	0	0	0	0
CYP2A6	19	41354576	rs200793736	C	G	missense_variant	p.Glu146Gln	c.436G>C	40	6.2081e-05	0	0	0	0	0	3.26947e-05
CYP2C8	10	96827124	rs1050608014	A	AT	frameshift_variant	p.Phe22IlefsTer35	c.63_64insA	0	6.20501e-05	0	0	0	0	0	0
CYP2D6	22	42523529	rs769351604	G	A	missense_variant	p.Arg365Cys	c.1093C>T	0	6.17818e-05	0	0	0	0	8.82068e-06	0
CYP2D6	22	42523451	rs745931147	T	TA	frameshift_variant	p.Lys391Ter	c.1170dupT	0	6.17742e-05	0	0	0	0	0	0
CYP2D6	22	42524297	rs1413433837	A	C	missense_variant	p.Leu241Arg	c.722T>G	40	6.17436e-05	0	0	0	0	0	0
CYP2D6	22	42523534	rs749112120	A	T	missense_variant	p.Val363Glu	c.1088T>A	20	6.17436e-05	0	0	0	0	0	0
CYP2D6	22	42523583	rs144982467	T	C	missense_variant	p.Met347Val	c.1039A>G	40	6.1736e-05	0	0	0	0	3.52423e-05	0
CYP2D6	22	42523924		A	G	missense_variant	p.Leu302Pro	c.905T>C	0	6.17132e-05	0	0	0	0	0	0
CYP2D6	22	42524334	rs993385303	CGG	C	frameshift_variant	p.Pro228ArgfsTer25	c.683_684delCC	0	6.17132e-05	0	0	0	0	0	0
CYP2D6	22	42523481	rs575708064	C	T	missense_variant	p.Asp381Asn	c.1141G>A	20	6.17055e-05	0	0	0	0	0	0
CYP3A4	7	99355805	rs765598920	G	T	missense_variant	p.Pro488His	c.1463C>A	20	0	0	0	0	0	6.16371e-05	0
CYP3A5	7	99258144	rs990544214	A	G	missense_variant	p.Ile335Thr	c.1004T>C	0	6.16219e-05	0	0	0	0	0	0
CYP2B6	19	41518679	rs775031571	G	A	missense_variant	p.Gly418Glu	c.1253G>A	0	6.16067e-05	0	0	0	0	0	0
CYP2C19	10	96602710	rs144036596	G	C	missense_variant	p.Asp360His	c.1078G>C	0	0	2.89151e-05	0	0	0	6.15969e-05	3.26627e-05
CYP2A6	19	41355801	rs762249658	C	G	missense_variant	p.Glu89Gln	c.265G>C	40	6.15915e-05	0	0	0	0	0	0
CYP2C19	10	96609815	rs748034170	G	C	missense_variant	p.Gly431Arg	c.1291G>C	0	6.15915e-05	0	0	5.4401e-05	0	0	0
CYP2A6	19	41355782		G	A	missense_variant	p.Ala95Val	c.284C>T	40	6.15839e-05	0	0	0	0	0	0
CYP2C8	10	96797033	rs138495387	C	A	missense_variant	p.Arg442Leu	c.1325G>T	0	6.15764e-05	0	0	0	0	0	0
CYP2C8	10	96796996	rs772732311	C	G	missense_variant	p.Gln454His	c.1362G>C	0	6.15764e-05	0	0	0	0	2.64271e-05	0
CYP2C19	10	96602666	rs201132803	T	A	missense_variant	p.Met345Lys	c.1034T>A	0	0	0	0	0	0	6.1572e-05	0
CYP2A6	19	41356171	rs749484240	A	T	missense_variant	p.Met54Lys	c.161T>A	20	6.15688e-05	0	0	0	0	0	0
CYP2A6	19	41352788	rs757324688	T	A	missense_variant	p.Met275Leu	c.823A>T	20	6.15612e-05	0	0	0	0	0	0
CYP3A5	7	99247856	rs767277330	CTAG	C	splice_acceptor_variant		c.1254-4_1254-2delCTA	0	6.15612e-05	0	0	0	0	0	0
CYP2A6	19	41349784	rs1166738000	G	A	missense_variant	p.Pro468Ser	c.1402C>T	40	6.15536e-05	0	0	0	0	0	0
CYP2C9	10	96745895	rs571415247	T	A	missense_variant	p.Phe419Ile	c.1255T>A	20	6.15536e-05	0	0	0	0	0	0
CYP2A6	19	41350643	rs1164040905	A	C	missense_variant	p.Leu399Arg	c.1196T>G	0	6.15536e-05	2.89134e-05	0	0	0	0	0
CYP2C19	10	96609786	rs145599727	A	G	missense_variant	p.Lys421Arg	c.1262A>G	40	6.1546e-05	0	0	0	0	0	0
CYP2A6	19	41350559	rs778570540	T	C	missense_variant	p.Asp427Gly	c.1280A>G	20	6.1546e-05	0	0	0	0	0	0
CYP2B6	19	41510027	rs372295360	G	A	missense_variant	p.Arg98Gln	c.293G>A	0	6.1546e-05	2.89184e-05	0	0	0	3.521e-05	3.26648e-05
CYP2A6	19	41351920		G	T	missense_variant	p.Thr305Asn	c.914C>A	0	6.1546e-05	0	0	0	0	0	0
CYP2C19	10	96609705	rs761189887	T	C	missense_variant	p.Val394Ala	c.1181T>C	40	6.15385e-05	0	0	0	0	0	0
CYP2A6	19	41351323	rs774075267	C	T	missense_variant	p.Arg346Gln	c.1037G>A	20	6.15385e-05	2.89168e-05	0	5.51146e-05	0	8.79028e-06	0
CYP2A6	19	41352875	rs149223328	C	A	missense_variant	p.Asp246Tyr	c.736G>T	20	6.15385e-05	0	0	0	0	0	0
CYP2A6	19	41352838	rs58720852	G	A	missense_variant	p.Thr258Met	c.773C>T	20	6.15385e-05	2.89118e-05	0	0	0	8.79198e-06	0
CYP2A6	19	41352818	rs776087815	G	A	missense_variant	p.Arg265Trp	c.793C>T	0	6.15385e-05	0	0	0	4.62364e-05	4.3963e-05	0
CYP3A4	7	99370260	rs763972158	T	G	missense_variant	p.Lys91Gln	c.271A>C	0	6.15385e-05	0	0	0	0	0	0
CYP2A6	19	41351282	rs1179522334	G	A	stop_gained	p.Gln360Ter	c.1078C>T	0	6.15385e-05	0	0	0	0	0	0
CYP3A4	7	99370249	rs752756881	TA	T	frameshift_variant	p.Leu94GlnfsTer2	c.281delT	0	6.15385e-05	0	0	0	0	0	0
CYP3A4	7	99358443	rs370772300	T	C	missense_variant	p.Gln472Arg	c.1415A>G	40	6.15309e-05	0	0	0	0	0	0
CYP2C9	10	96701619	rs767093588	C	T	missense_variant	p.Ser58Leu	c.173C>T	40	6.15309e-05	0	0	0	0	0	0
CYP2C8	10	96818118	rs551515028	C	T	missense_variant	p.Asp265Asn	c.793G>A	20	6.15309e-05	2.90141e-05	0	0	0	1.76208e-05	0
CYP2C9	10	96748673	rs748356078	A	G	missense_variant	p.Gln454Arg	c.1361A>G	20	6.15309e-05	0	0	0	0	8.79183e-06	0
CYP2C9	10	96701738	rs1240526815	G	T	missense_variant	p.Gly98Cys	c.292G>T	20	6.15309e-05	0	0	0	0	1.7584e-05	0
CYP2C9	10	96702039	rs148615754	T	A	missense_variant	p.Ile141Asn	c.422T>A	0	6.15309e-05	0	0	0	0	0	0
CYP2C9	10	96702025	rs1349203490	G	A	missense_variant	p.Met136Ile	c.408G>A	0	6.15309e-05	0	0	0	0	8.80065e-06	0
CYP2C19	10	96540324	rs961342096	C	T	stop_gained	p.Gln184Ter	c.550C>T	0	6.15309e-05	0	0	0	0	0	0
CYP2C19	10	96612541	rs746709796	T	A	missense_variant	p.Phe448Tyr	c.1343T>A	40	6.15233e-05	0	0	0	0	0	0
CYP3A4	7	99366108	rs1156654869	C	T	missense_variant	p.Ser180Asn	c.539G>A	40	6.15233e-05	0	0	0	0	0	0
CYP2C8	10	96805606	rs1290736076	A	G	missense_variant	p.Tyr308His	c.922T>C	40	6.15233e-05	0	0	0	0	0	0
CYP2C19	10	96612523	rs138112316	G	T	missense_variant	p.Arg442Leu	c.1325G>T	20	6.15233e-05	0	0	0	0	0	0
CYP3A4	7	99366075	rs139541290	A	G	missense_variant	p.Val191Ala	c.572T>C	20	6.15233e-05	0	0	0	0	0	0
CYP2B6	19	41512854	rs745440016	A	T	missense_variant	p.Asn177Tyr	c.529A>T	0	6.15233e-05	0	0	0	0	0	0
CYP2C8	10	96798668	rs749078302	A	G	missense_variant	p.Met426Thr	c.1277T>C	0	6.15233e-05	0	0	0	0	0	0
CYP3A4	7	99367776	rs376124415	G	C	missense_variant	p.Ser134Cys	c.401C>G	0	6.15233e-05	0	0	0	0	0	0
CYP2C9	10	96740948	rs1454934321	CA	C	frameshift_variant	p.Gln324ArgfsTer7	c.971delA	0	6.15233e-05	0	0	0	0	0	0
CYP2C19	10	96522592	rs747911797	C	T	stop_gained	p.Gln44Ter	c.130C>T	0	6.15233e-05	0	0	0	0	0	0
CYP3A4	7	99377626	rs1263184572	AC	A	frameshift_variant	p.Leu51PhefsTer39	c.153delG	0	6.15233e-05	0	0	0	0	0	0
CYP3A4	7	99361591	rs71581996	C	A	missense_variant	p.Ala305Ser	c.913G>T	40	6.15157e-05	0	0	0	0	8.81259e-06	0
CYP3A5	7	99264293	rs199858062	T	A	missense_variant	p.Gln151Leu	c.452A>T	40	6.15157e-05	0	0	0	0	0	0
CYP3A4	7	99359730	rs148633152	A	G	missense_variant	p.Ile396Thr	c.1187T>C	40	6.15157e-05	0	0	0	0	0	0
CYP3A5	7	99260462	rs111371159	G	A	missense_variant	p.Ser281Leu	c.842C>T	40	6.15157e-05	0	0	0	0	0	0
CYP2C8	10	96798765	rs190807911	C	T	missense_variant	p.Val394Met	c.1180G>A	40	6.15157e-05	2.89101e-05	0	5.43715e-05	0	5.27667e-05	0
CYP3A4	7	99359802	rs374926260	C	A	missense_variant	p.Arg372Ile	c.1115G>T	20	6.15157e-05	0	0	0	0	0	0
CYP2C19	10	96535241	rs1321956291	G	C	missense_variant	p.Glu142Asp	c.426G>C	20	6.15157e-05	0	0	0	0	0	0
CYP2C19	10	96535276		A	G	missense_variant	p.Glu154Gly	c.461A>G	20	6.15157e-05	0	0	0	0	0	0
CYP2C19	10	96535150	rs372875966	T	C	missense_variant	p.Ile112Thr	c.335T>C	20	6.15157e-05	0	0	0	0	0	0
CYP2C8	10	96802829	rs1198462820	C	A	missense_variant	p.Val323Phe	c.967G>T	20	6.15157e-05	0	0	0	0	0	0
CYP2C19	10	96580322	rs766847170	G	A	missense_variant	p.Ala297Thr	c.889G>A	0	6.15157e-05	0	0	0	0	8.78997e-06	0
CYP2C19	10	96602681	rs1280222346	C	G	missense_variant	p.Ala350Gly	c.1049C>G	0	6.15157e-05	0	0	0	0	0	0
CYP2B6	19	41515998	rs373559488	C	T	missense_variant	p.Arg308Cys	c.922C>T	0	6.15157e-05	0	0	5.43715e-05	0	2.63903e-05	0
CYP3A5	7	99270210	rs1186517408	T	A	missense_variant	p.Asn104Ile	c.311A>T	0	6.15157e-05	0	0	0	0	0	0
CYP2C8	10	96802813	rs1321577949	T	A	missense_variant	p.Asp328Val	c.983A>T	0	6.15157e-05	0	0	0	0	0	0
CYP3A4	7	99377661	rs770725289	C	T	missense_variant	p.Gly40Glu	c.119G>A	0	6.15157e-05	0	0	0	0	0	0
CYP3A4	7	99358545	rs1166211708	C	A	missense_variant	p.Gly438Val	c.1313G>T	0	6.15157e-05	0	0	0	0	0	0
CYP2C19	10	96602690	rs373024844	A	G	missense_variant	p.His353Arg	c.1058A>G	0	6.15157e-05	0	0	0	0	8.79724e-06	0
CYP3A5	7	99264302	rs375534267	A	T	missense_variant	p.Ile148Asn	c.443T>A	0	6.15157e-05	0	0	0	0	0	0
CYP3A4	7	99358480	rs530166880	G	A	missense_variant	p.Leu460Phe	c.1378C>T	0	6.15157e-05	0	0	0	0	0	0
CYP2C19	10	96602648	rs146357635	T	G	missense_variant	p.Met339Arg	c.1016T>G	0	6.15157e-05	0	0	0	0	0	0
CYP3A5	7	99250357	rs369060445	T	C	missense_variant	p.Met358Val	c.1072A>G	0	6.15157e-05	0	0	0	0	0	0
CYP2C8	10	96802760	rs762895826	G	T	missense_variant	p.Pro346Thr	c.1036C>A	0	6.15157e-05	0	0	0	0	0	0
CYP3A5	7	99264631	rs1294331881	A	G	missense_variant	p.Trp126Arg	c.376T>C	0	6.15157e-05	0	0	0	0	0	0
CYP2C8	10	96802807	rs747314362	A	G	missense_variant	p.Val330Ala	c.989T>C	0	6.15157e-05	0	0	0	0	0	0
CYP3A5	7	99250289	rs1387559334	AT	A	frameshift_variant	p.Asp380ValfsTer16	c.1139delA	0	6.15157e-05	0	0	0	0	0	0
CYP3A4	7	99359863	rs1431067941	G	A	stop_gained	p.Gln352Ter	c.1054C>T	0	6.15157e-05	0	0	0	0	0	0
CYP3A5	7	99250345	rs1448299493	C	A	stop_gained	p.Glu362Ter	c.1084G>T	0	6.15157e-05	0	0	0	0	8.79368e-06	0
CYP3A5	7	99270232	rs763263522	C	A	stop_gained	p.Glu97Ter	c.289G>T	0	6.15157e-05	0	0	0	0	0	0
CYP2C9	10	96698442	rs150891702	G	T	start_lost	p.Met1?	c.3G>T	0	6.15157e-05	0	0	0	0	0	0
CYP3A5	7	99260462	rs111371159	G	T	stop_gained	p.Ser281Ter	c.842C>A	0	6.15157e-05	0	0	0	0	0	0
CYP3A5	7	99264234	rs765303708	T	TA	frameshift_variant	p.Thr171TyrfsTer38	c.510_511insT	0	6.15157e-05	0	0	0	0	0	0
CYP3A5	7	99277485	rs1288443539	C	T	stop_gained	p.Trp12Ter	c.35G>A	0	6.15157e-05	0	0	0	0	0	0
CYP2C8	10	96802755	rs1033533057	G	C	stop_gained	p.Tyr347Ter	c.1041C>G	0	6.15157e-05	2.89084e-05	0	0	0	0	0
CYP2D6	22	42526718	rs145868402	G	A	missense_variant	p.Arg26Cys	c.76C>T	40	0	6.04814e-05	0	0	0	1.90396e-05	0
CYP2D6	22	42525889	rs1456026511	A	C	missense_variant	p.Val68Gly	c.203T>G	20	0	0	0	6.03938e-05	0	0	0
CYP2D6	22	42522692	rs759631541	G	C	missense_variant	p.Leu460Val	c.1378C>G	40	0	0	0	0	0	6.03415e-05	0
CYP2D6	22	42522692	rs759631541	G	T	missense_variant	p.Leu460Met	c.1378C>A	40	0	0	0	6.00889e-05	0	0	0
CYP2C9	10	96708958	rs915366633	GA	G	frameshift_variant	p.Val248Ter	c.741delA	0	0	5.97872e-05	0	0	0	0	0
CYP3A5	7	99261619	rs751243635	T	A	missense_variant	p.Lys257Met	c.770A>T	20	0	0	0	5.92979e-05	0	0	0
CYP3A4	7	99381006	rs1395721158	CA	C	frameshift_variant	p.Leu7TrpfsTer12	c.20del	0	2.41429e-05	0	0	0	0	5.88097e-05	0
CYP3A4	7	99370245	rs3091339	T	C	missense_variant	p.Lys96Glu	c.286A>G	0	0	0	0	0	0	5.88028e-05	0
CYP2C19	10	96541688	rs148247410	C	G	missense_variant	p.His251Gln	c.753C>G	20	0	0	0	0	0	5.83238e-05	0
CYP2D6	22	42524216	rs749182114	G	T	missense_variant	p.Pro268His	c.803C>A	0	0	5.81937e-05	0	5.47525e-05	0	1.78034e-05	0
CYP2D6	22	42524247	rs1456870782	G	C	missense_variant	p.His258Asp	c.772C>G	20	0	5.80889e-05	0	0	0	0	0
CYP2C8	10	96818092	rs1209166386	C	G	missense_variant	p.Gln273His	c.819G>C	40	0	5.8045e-05	0	0	0	0	0
CYP2A6	19	41349706	rs1347516177	G	C	missense_variant	p.Arg494Gly	c.1480C>G	0	0	5.80383e-05	0	0	0	0	0
CYP3A5	7	99272159	rs1172946988	C	T	stop_gained	p.Trp72Ter	c.215G>A	0	0	5.80013e-05	0	0	0	0	0
CYP3A4	7	99370214	rs770609053	C	G	missense_variant	p.Arg106Thr	c.317G>C	0	0	5.7924e-05	0	0	0	0	0
CYP3A4	7	99370217	rs774082727	C	T	missense_variant	p.Arg105Gln	c.314G>A	20	0	5.79173e-05	0	0	0	2.64868e-05	0
CYP3A5	7	99258222	rs766695006	G	A	missense_variant	p.Thr309Ile	c.926C>T	0	0	5.79106e-05	0	0	0	0	0
CYP2D6	22	42523603	rs1041305578	C	T	missense_variant	p.Gly340Glu	c.1019G>A	0	0	5.78938e-05	0	0	0	8.81088e-06	0
CYP2C9	10	96748739	rs1302831772	T	G	missense_variant	p.Phe476Cys	c.1427T>G	40	0	5.78871e-05	0	0	0	0	0
CYP2D6	22	42523949		T	C	missense_variant	p.Asn294Asp	c.880A>G	0	0	5.78871e-05	0	0	0	0	0
CYP2C9	10	96698533	rs771975804	G	C	missense_variant	p.Gly32Arg	c.94G>C	0	0	5.78771e-05	0	0	0	0	0
CYP2A6	19	41352926	rs756470674	G	GT	frameshift_variant	p.His229ThrfsTer41	c.684dupA	0	0	5.78771e-05	0	0	0	0	0
CYP2C8	10	96827063	rs1448538477	A	T	missense_variant	p.Leu128His	c.383T>A	0	0	5.78704e-05	0	0	0	0	0
CYP2A6	19	41355839	rs752300065	C	G	missense_variant	p.Arg76Pro	c.227G>C	0	0	5.7867e-05	0	0	0	0	0
CYP3A4	7	99361575	rs751246524	G	A	missense_variant	p.Thr310Met	c.929C>T	0	0	5.7867e-05	0	5.45792e-05	0	0	3.26648e-05
CYP3A5	7	99264618	rs758037875	C	T	missense_variant	p.Arg130Gln	c.389G>A	0	0	5.78503e-05	0	5.43656e-05	0	0	3.26669e-05
CYP3A4	7	99355850	rs746394187	A	T	missense_variant	p.Ile473Asn	c.1418T>A	0	0	5.78302e-05	0	0	0	0	0
CYP2A6	19	41350632	rs1429164430	T	TG	frameshift_variant	p.Ser403GlnfsTer17	c.1206dupC	0	0	5.78269e-05	0	0	0	0	0
CYP3A4	7	99358497	rs766477881	A	G	missense_variant	p.Leu454Pro	c.1361T>C	20	0	5.78235e-05	0	0	0	8.79507e-06	0
CYP2B6	19	41497329	rs1317585439	T	C	missense_variant	p.Leu40Ser	c.119T>C	20	0	5.78168e-05	0	0	0	0	0
CYP2C8	10	96802709	rs772497816	G	A	missense_variant	p.Pro363Ser	c.1087C>T	0	0	5.78168e-05	0	0	0	0	0
CYP2D6	22	42525827	rs377488485	C	G	missense_variant	p.Glu89Gln	c.265G>C	40	0	0	0	5.72607e-05	0	0	0
CYP2D6	22	42525830	rs780087488	G	A	missense_variant	p.Arg88Cys	c.262C>T	20	0	0	0	5.72148e-05	0	1.97418e-05	0
CYP2D6	22	42526721	rs267608313	G	A	missense_variant	p.Arg25Trp	c.73C>T	40	0	3.04229e-05	0	5.65355e-05	0	2.887e-05	0
CYP2D6	22	42522722	rs754164689	G	A	missense_variant	p.Arg450Cys	c.1348C>T	0	5.65355e-05	0	0	0	0	0	4.23155e-05
CYP2A6	19	41355764	rs375051929	C	T	missense_variant	p.Arg101Gln	c.302G>A	0	0	5.64589e-05	0	0	0	3.89481e-05	3.2699e-05
CYP2D6	22	42526726	rs1472562440	A	C	missense_variant	p.Met23Arg	c.68T>G	40	0	0	0	5.63889e-05	0	0	0
CYP2D6	22	42524854	rs768664932	G	T	missense_variant	p.Pro200Thr	c.598C>A	40	0	0	0	5.63889e-05	0	0	0
CYP2D6	22	42522916	rs28371733	C	G	missense_variant	p.Glu418Gln	c.1252G>C	40	4.88615e-05	0	0	0	0	5.6355e-05	0
CYP2D6	22	42525152	rs771490928	C	A	stop_gained	p.Glu130Ter	c.388G>T	0	0	2.91341e-05	0	5.61735e-05	0	0	0
CYP2D6	22	42525749	rs751080276	G	A	missense_variant	p.Arg115Cys	c.343C>T	25	0	0	0	5.54508e-05	0	1.81189e-05	0
CYP2C8	10	96818268	rs148974310	C	CCTTTA	stop_gained	p.Val215Ter	c.643-1_643insTAAAG	0	0	0	0	5.53649e-05	0	0	0
CYP2A6	19	41354600	rs1252734217	A	T	missense_variant	p.Phe138Ile	c.412T>A	20	0	0	0	5.52486e-05	0	0	0
CYP2A6	19	41351889	rs1242323719	CA	C	frameshift_variant	p.Leu315CysfsTer4	c.944delT	0	0	0	0	5.51876e-05	0	0	0
CYP2A6	19	41352838	rs58720852	G	C	missense_variant	p.Thr258Arg	c.773C>G	20	0	0	0	5.51207e-05	0	0	0
CYP2A6	19	41354224	rs1464292086	A	G	missense_variant	p.Ile185Thr	c.554T>C	40	0	0	0	5.51146e-05	0	0	0
CYP2A6	19	41354275	rs745716206	A	T	missense_variant	p.Ile168Asn	c.503T>A	20	0	0	0	5.51146e-05	0	0	0
CYP2C9	10	96708912	rs764614062	C	G	missense_variant	p.His230Gln	c.690C>G	40	0	0	0	5.49511e-05	0	0	0
CYP2C19	10	96541712	rs772159414	C	A	missense_variant	p.Asn259Lys	c.777C>A	40	0	5.48366e-05	0	0	0	1.10234e-05	0
CYP2D6	22	42526675	rs770891169	A	C	missense_variant	p.Leu40Arg	c.119T>G	20	0	0	0	5.48366e-05	0	0	0
CYP3A4	7	99364774	rs750301316	G	A	missense_variant	p.Arg260Cys	c.778C>T	0	0	2.93427e-05	0	5.48246e-05	0	8.83876e-06	0
CYP2D6	22	42524216	rs749182114	G	A	missense_variant	p.Pro268Leu	c.803C>T	0	0	0	0	5.47525e-05	0	0	0
CYP3A4	7	99361548	rs201821708	T	C	missense_variant	p.Tyr319Cys	c.956A>G	0	0	0	0	5.45852e-05	0	0	0
CYP2C8	10	96827187	rs1280831429	T	G	start_lost	p.Met1?	c.1A>C	0	0	0	0	5.45852e-05	0	0	0
CYP2D6	22	42523876	rs773889591	A	T	missense_variant	p.Leu318His	c.953T>A	0	0	0	0	5.45316e-05	0	0	0
CYP2D6	22	42523962		G	C	missense_variant	p.Ser289Arg	c.867C>G	20	0	0	0	5.45256e-05	0	0	0
CYP3A4	7	99367744	rs779102038	C	A	splice_donor_variant		c.432+1G>T	0	0	0	0	5.45256e-05	0	0	0
CYP2D6	22	42524348		A	G	missense_variant	p.Leu224Pro	c.671T>C	20	0	0	0	5.45197e-05	0	0	0
CYP2C8	10	96797066		C	G	missense_variant	p.Gly431Ala	c.1292G>C	0	0	0	0	5.45019e-05	0	0	0
CYP2D6	22	42523495	rs762795899	T	C	missense_variant	p.His376Arg	c.1127A>G	20	0	0	0	5.4484e-05	0	0	3.27054e-05
CYP2C9	10	96698511	rs1320227926	TG	T	frameshift_variant	p.Arg26GlufsTer13	c.75delG	0	0	0	0	5.44781e-05	0	0	0
CYP3A4	7	99364056	rs1184863262	TC	T	frameshift_variant	p.Asp270IlefsTer5	c.808delG	0	0	0	0	5.44722e-05	0	0	0
CYP3A5	7	99245978	rs780823245	G	A	missense_variant	p.Pro487Ser	c.1459C>T	20	0	0	0	5.44603e-05	0	0	0
CYP2C9	10	96698548	rs764766385	C	G	missense_variant	p.Pro37Ala	c.109C>G	0	0	0	0	5.44544e-05	0	0	0
CYP3A4	7	99366025	rs1320691708	T	C	missense_variant	p.Lys208Glu	c.622A>G	40	0	0	0	5.44484e-05	0	0	0
CYP2C9	10	96702093	rs202199847	C	A	missense_variant	p.Thr159Asn	c.476C>A	40	0	0	0	5.44366e-05	0	0	0
CYP2C9	10	96741020	rs781427772	A	G	missense_variant	p.Thr348Ala	c.1042A>G	20	0	0	0	5.44307e-05	0	0	0
CYP2C9	10	96741038	rs749060448	G	A	missense_variant	p.Glu354Lys	c.1060G>A	0	0	0	0	5.44188e-05	0	0	0
CYP2C9	10	96740946	rs746035793	T	C	missense_variant	p.Val323Ala	c.968T>C	20	0	0	0	5.44129e-05	0	1.7632e-05	0
CYP3A4	7	99359664	rs1368745625	C	G	missense_variant	p.Arg418Thr	c.1253G>C	0	0	0	0	5.44129e-05	0	0	0
CYP3A4	7	99370301	rs1343000941	C	A	missense_variant	p.Gly77Val	c.230G>T	0	0	0	0	5.44129e-05	0	0	0
CYP3A4	7	99358573	rs1274902257	G	A	missense_variant	p.Pro429Ser	c.1285C>T	0	0	0	0	5.44129e-05	0	0	0
CYP3A5	7	99272155	rs1382315230	C	A	splice_donor_variant		c.218+1G>T	0	0	0	0	5.44129e-05	0	0	0
CYP3A5	7	99272157	rs781230602	C	G	missense_variant	p.Gly73Arg	c.217G>C	20	0	0	0	5.4401e-05	0	0	0
CYP2C9	10	96745851	rs1410076855	C	T	missense_variant	p.Pro404Leu	c.1211C>T	0	0	0	0	5.4401e-05	0	0	0
CYP3A4	7	99358572	rs764639770	G	C	missense_variant	p.Pro429Arg	c.1286C>G	0	0	0	0	5.4401e-05	0	0	0
CYP2C9	10	96731951	rs546318684	A	C	missense_variant	p.Thr304Pro	c.910A>C	0	0	0	0	5.4401e-05	0	0	0
CYP2C9	10	96701636	rs769449338	G	A	missense_variant	p.Val64Met	c.190G>A	20	0	0	0	5.43951e-05	0	0	0
CYP3A5	7	99258268		C	T	missense_variant	p.Glu294Lys	c.880G>A	0	0	0	0	5.43951e-05	0	0	0
CYP2C9	10	96701655	rs775834634	G	A	missense_variant	p.Gly70Asp	c.209G>A	0	0	0	0	5.43892e-05	0	0	0
CYP3A4	7	99359727	rs1481942841	G	A	missense_variant	p.Pro397Leu	c.1190C>T	0	0	0	0	5.43892e-05	0	0	0
CYP2B6	19	41518579	rs140993284	G	T	missense_variant	p.Asp385Tyr	c.1153G>T	20	0	0	0	5.43833e-05	0	0	0
CYP3A5	7	99270203	rs945906053	C	A	missense_variant	p.Arg106Ser	c.318G>T	0	0	0	0	5.43833e-05	0	0	0
CYP2C9	10	96748621	rs1412605802	G	A	missense_variant	p.Gly437Arg	c.1309G>A	0	0	0	0	5.43833e-05	0	0	0
CYP2C9	10	96741077	rs749300923	C	T	missense_variant	p.Pro367Ser	c.1099C>T	0	0	0	0	5.43833e-05	0	0	0
CYP2C8	10	96796972	rs1195355637	AT	A	frameshift_variant	p.Asp462ValfsTer3	c.1385delA	0	0	0	0	5.43833e-05	0	0	0
CYP2B6	19	41518219	rs752025785	G	C	missense_variant	p.Glu327Asp	c.981G>C	20	0	0	0	5.43774e-05	0	0	0
CYP2B6	19	41510273	rs774036855	G	A	missense_variant	p.Gly136Arg	c.406G>A	0	0	0	0	5.43774e-05	0	0	0
CYP2C9	10	96741066	rs150663116	C	A	missense_variant	p.Pro363His	c.1088C>A	0	0	0	0	5.43774e-05	0	8.80344e-06	0
CYP2C8	10	96805709	rs1238596821	C	G	splice_acceptor_variant		c.820-1G>C	0	0	0	0	5.43774e-05	0	0	0
CYP2B6	19	41510225	rs752695347	C	T	missense_variant	p.Arg120Cys	c.358C>T	20	0	0	0	5.43715e-05	4.63693e-05	3.5184e-05	3.26755e-05
CYP2C19	10	96609732	rs1463550071	A	T	missense_variant	p.Asn403Ile	c.1208A>T	20	0	0	0	5.43715e-05	0	0	0
CYP3A5	7	99264589	rs764608096	C	T	missense_variant	p.Gly140Arg	c.418G>A	20	0	0	0	5.43715e-05	0	4.39723e-05	0
CYP2C19	10	96602674	rs759589385	A	G	missense_variant	p.Thr348Ala	c.1042A>G	20	0	0	0	5.43715e-05	0	0	0
CYP2B6	19	41518266	rs565980641	G	A	missense_variant	p.Arg343Gln	c.1028G>A	0	0	2.89201e-05	0	5.43715e-05	0	0	0
CYP2C19	10	96602609	rs1349368563	A	G	missense_variant	p.Glu326Gly	c.977A>G	0	0	0	0	5.43715e-05	0	0	0
CYP2B6	19	41510304	rs961273743	T	C	missense_variant	p.Ile146Thr	c.437T>C	0	0	0	0	5.43715e-05	0	0	0
CYP2C8	10	96805626	rs1317173820	G	T	missense_variant	p.Thr301Lys	c.902C>A	0	0	0	0	5.43715e-05	0	0	0
CYP3A5	7	99264574	rs759812876	C	T	splice_donor_variant		c.432+1G>A	0	0	0	0	5.43715e-05	0	0	0
CYP2C19	10	96580329	rs199597498	CAG	C	frameshift_variant	p.Glu300AspfsTer22	c.900_901delGA	0	0	0	0	5.43715e-05	0	0	0
CYP2C19	10	96602598	rs1438877591	AG	A	frameshift_variant	p.Val323SerfsTer48	c.967delG	0	0	0	0	5.43715e-05	0	0	0
CYP2C19	10	96580319	rs1312607856	G	A	missense_variant	p.Gly296Arg	c.886G>A	40	0	0	0	5.43656e-05	0	0	0
CYP2B6	19	41516004	rs1399326269	G	A	missense_variant	p.Gly310Ser	c.928G>A	40	0	0	0	5.43656e-05	0	8.80049e-06	0
CYP3A5	7	99262822	rs966630695	A	C	missense_variant	p.Phe213Val	c.637T>G	40	0	0	0	5.43656e-05	0	0	0
CYP2C19	10	96534869	rs760514392	G	A	missense_variant	p.Val75Met	c.223G>A	40	0	0	0	5.43656e-05	0	0	0
CYP2B6	19	41515235	rs565530668	C	T	missense_variant	p.Arg253Cys	c.757C>T	20	0	0	0	5.43656e-05	0	8.82909e-06	0
CYP2B6	19	41497336	rs1467154235	C	A	missense_variant	p.Asn42Lys	c.126C>A	20	0	0	0	5.43656e-05	0	0	0
CYP3A5	7	99264307	rs1237059482	G	C	missense_variant	p.Phe146Leu	c.438C>G	20	0	0	0	5.43656e-05	0	0	0
CYP3A5	7	99247827	rs950429198	G	C	missense_variant	p.Pro428Ala	c.1282C>G	20	0	0	0	5.43656e-05	0	0	0
CYP2C19	10	96535188	rs200150287	C	G	missense_variant	p.Arg125Gly	c.373C>G	0	0	0	0	5.43656e-05	0	0	0
CYP2B6	19	41510026	rs183427203	C	G	missense_variant	p.Arg98Gly	c.292C>G	0	0	0	0	5.43656e-05	0	0	0
CYP2B6	19	41518301	rs769787099	G	A	missense_variant	p.Glu355Lys	c.1063G>A	0	0	0	0	5.43656e-05	0	0	0
CYP2C19	10	96534906	rs758114852	T	A	missense_variant	p.Leu87Gln	c.260T>A	0	0	0	0	5.43656e-05	0	0	0
CYP2C19	10	96535222	rs763625282	T	C	missense_variant	p.Met136Thr	c.407T>C	0	0	0	0	5.43656e-05	0	0	0
CYP2B6	19	41515923	rs1157230518	T	C	missense_variant	p.Phe283Leu	c.847T>C	0	0	0	0	5.43656e-05	0	0	0
CYP2C8	10	96798666	rs756095494	G	A	missense_variant	p.Pro427Ser	c.1279C>T	0	0	0	0	5.43656e-05	0	0	0
CYP3A5	7	99262876	rs1215839981	A	G	missense_variant	p.Ser195Pro	c.583T>C	0	0	0	0	5.43656e-05	0	0	0
CYP2C19	10	96580346	rs771713959	A	G	missense_variant	p.Thr305Ala	c.913A>G	0	0	0	0	5.43656e-05	0	0	0
CYP2B6	19	41516001	rs780229351	T	C	missense_variant	p.Tyr309His	c.925T>C	0	0	0	0	5.43656e-05	0	0	0
CYP2C8	10	96805566	rs781632266	C	T	splice_donor_variant		c.961+1G>A	0	0	0	0	5.43656e-05	0	0	0
CYP2C19	10	96602593	rs1480786901	G	C	splice_acceptor_variant		c.962-1G>C	0	0	0	0	5.43656e-05	0	0	0
CYP2B6	19	41518677	rs748783536	T	TG	frameshift_variant	p.Ala419GlyfsTer6	c.1255dupG	0	0	0	0	5.43656e-05	0	0	0
CYP3A5	7	99247736	rs547253411	ACT	A	frameshift_variant	p.Arg457SerfsTer11	c.1371_1372delAG	0	0	0	0	5.43656e-05	0	0	3.26648e-05
CYP2D6	22	42523541	rs767813692	G	A	missense_variant	p.His361Tyr	c.1081C>T	0	0	0	0	0	0	5.43537e-05	3.27097e-05
CYP2C8	10	96802652	rs375271607	G	A	missense_variant	p.Pro382Ser	c.1144C>T	0	0	2.82167e-05	0	0	0	5.42922e-05	0
CYP2C19	10	96612528	rs540369401	G	C	missense_variant	p.Glu444Gln	c.1330G>C	20	0	0	0	0	0	5.42182e-05	3.26627e-05
CYP3A4	7	99364832	rs769456534	C	CA	frameshift_variant	p.Phe241ValfsTer37	c.719dupT	0	0	0	0	0	0	5.31096e-05	0
CYP2A6	19	41352808	rs763469584	A	G	missense_variant	p.Ile268Thr	c.803T>C	0	0	0	0	0	0	5.27649e-05	3.26968e-05
CYP2D6	22	42525827	rs377488485	C	T	missense_variant	p.Glu89Lys	c.265G>A	0	0	0	0	5.26094e-05	0	3.44104e-05	3.332e-05
CYP2A6	19	41354630	rs758611446	G	A	missense_variant	p.Arg128Trp	c.382C>T	0	4.06901e-05	2.8247e-05	0	5.113e-05	0	7.78962e-06	0
CYP2D6	22	42525748	rs765866702	C	T	splice_donor_variant		c.343+1G>A	0	0	0	0	5.10465e-05	0	2.38614e-05	0
CYP2C9	10	96698503	rs777845146	C	T	stop_gained	p.Gln22Ter	c.64C>T	0	0	0	0	5.02058e-05	0	0	3.26712e-05
CYP2C8	10	96802736	rs199691080	C	T	missense_variant	p.Glu354Lys	c.1060G>A	0	4.00481e-05	0	0	5.01153e-05	0	7.74066e-06	0
CYP3A5	7	99262870	rs1234678621	TGA	T	frameshift_variant	p.Leu196GlnfsTer12	c.587_588delTC	0	4.00609e-05	0	0	5.01153e-05	0	0	0
CYP2C8	10	96827096	rs1455733744	C	G	missense_variant	p.Gly117Ala	c.350G>C	0	4.98803e-05	0	0	0	0	0	0
CYP2C19	10	96541726	rs750070968	T	C	missense_variant	p.Ile264Thr	c.791T>C	0	0	4.9456e-05	0	0	0	0	0
CYP2C19	10	96541725	rs1327384985	A	T	missense_variant	p.Ile264Phe	c.790A>T	0	0	4.92271e-05	0	0	0	0	0
CYP2D6	22	42522626		C	CAAAG	frameshift_variant	p.Ala482LeufsTer11	c.1440_1443dup	0	4.91908e-05	0	0	0	0	0	0
CYP2D6	22	42522966	rs377332667	G	A	missense_variant	p.Ser401Leu	c.1202C>T	20	4.89261e-05	0	0	0	0	4.42582e-05	0
CYP2C8	10	96824702	rs576554998	G	A	missense_variant	p.Pro166Leu	c.497C>T	0	4.19463e-05	0	0	0	0	4.87068e-05	0
CYP2A6	19	41356211	rs1417214526	G	A	missense_variant	p.Pro41Ser	c.121C>T	0	4.86642e-05	0	0	0	0	0	0
CYP2C19	10	96541713	rs556994963	C	T	missense_variant	p.Pro260Ser	c.778C>T	20	0	0	0	0	0	0	4.86239e-05
CYP2C19	10	96541713	rs556994963	C	A	missense_variant	p.Pro260Thr	c.778C>A	0	0	0	0	0	0	0	4.86239e-05
CYP3A5	7	99250368		T	A	missense_variant	p.Glu354Val	c.1061A>T	0	4.8377e-05	0	0	0	0	0	0
CYP3A5	7	99262855	rs1483620415	G	A	missense_variant	p.Pro202Ser	c.604C>T	40	4.83232e-05	0	0	0	0	0	0
CYP3A5	7	99250360	rs979149692	C	T	missense_variant	p.Asp357Asn	c.1069G>A	20	4.83022e-05	0	0	0	0	0	0
CYP3A4	7	99367852	rs777024826	C	G	missense_variant	p.Gly109Arg	c.325G>C	40	4.82765e-05	0	0	0	0	0	0
CYP2C19	10	96535257	rs148593307	G	A	missense_variant	p.Glu148Lys	c.442G>A	0	4.82486e-05	0	0	0	0	0	0
CYP2C19	10	96540340	rs373613403	A	G	missense_variant	p.Tyr189Cys	c.566A>G	0	4.82369e-05	0	0	0	0	0	0
CYP2C19	10	96541729	rs1268949370	A	G	missense_variant	p.Asp265Gly	c.794A>G	0	0	0	0	0	0	0	4.75059e-05
CYP2D6	22	42525088	rs770277909	TG	T	frameshift_variant	p.Gln151SerfsTer3	c.451delC	0	0	0	0	0	4.71387e-05	0	0
CYP3A5	7	99261695	rs772471367	CTG	C	frameshift_variant	p.Pro231ArgfsTer3	c.692_693delCA	0	0	0	0	0	4.70278e-05	0	0
CYP2D6	22	42524788	rs753945541	C	A	stop_gained	p.Glu222Ter	c.664G>T	0	0	0	0	0	4.68252e-05	9.01226e-06	0
CYP2D6	22	42522698	rs375715419	T	C	missense_variant	p.Thr458Ala	c.1372A>G	40	0	0	0	0	0	4.66795e-05	0
CYP2A6	19	41355789	rs149065015	C	T	missense_variant	p.Asp93Asn	c.277G>A	40	0	0	0	0	0	4.66396e-05	0
CYP2C8	10	96818221	rs754999950	G	T	missense_variant	p.His230Gln	c.690C>A	20	4.00641e-05	0	0	0	0	4.6615e-05	0
CYP2C9	10	96698561	rs767866067	A	T	missense_variant	p.Asn41Ile	c.122A>T	0	0	0	0	0	0	4.65304e-05	0
CYP2C9	10	96741114	rs773704286	A	G	missense_variant	p.Tyr379Cys	c.1136A>G	0	0	0	0	0	0	4.649e-05	0
CYP2B6	19	41497365	rs151274228	T	C	missense_variant	p.Leu52Pro	c.155T>C	40	0	0	0	0	0	4.64727e-05	0
CYP2C8	10	96798758	rs201301235	T	G	missense_variant	p.His396Pro	c.1187A>C	20	0	0	0	0	0	4.64612e-05	0
CYP2C19	10	96580395	rs200506574	G	A	splice_donor_variant		c.961+1G>A	0	0	0	0	0	0	4.64461e-05	0
CYP2A6	19	41356213	rs772654177	A	C	missense_variant	p.Leu40Trp	c.119T>G	20	0	0	0	0	4.63177e-05	0	0
CYP2A6	19	41352792	rs768857078	G	C	missense_variant	p.Ile273Met	c.819C>G	40	0	0	0	0	4.62577e-05	0	0
CYP2A6	19	41354588	rs747366641	T	G	missense_variant	p.Lys142Gln	c.424A>C	20	0	0	0	0	4.62492e-05	0	0
CYP2D6	22	42523633	rs141009491	C	T	missense_variant	p.Arg330His	c.989G>A	40	0	0	0	0	4.62278e-05	8.8157e-06	0
CYP2C8	10	96829056	rs775351304	G	A	missense_variant	p.Pro35Leu	c.104C>T	0	0	0	0	0	4.6215e-05	0	0
CYP2D6	22	42523967	rs1406642817	T	G	missense_variant	p.Ser288Arg	c.862A>C	0	0	0	0	0	4.62107e-05	0	0
CYP3A4	7	99363998	rs1327039307	A	G	splice_donor_variant		c.865+2T>C	0	0	0	0	0	4.62107e-05	0	0
CYP2D6	22	42523928	rs1058171	C	G	missense_variant	p.Asp301His	c.901G>C	20	0	0	0	0	4.62065e-05	0	0
CYP3A5	7	99264301	rs1303487578	G	C	missense_variant	p.Ile148Met	c.444C>G	40	0	0	0	0	4.61979e-05	0	0
CYP2D6	22	42526673	rs749179272	G	A	missense_variant	p.Pro41Ser	c.121C>T	0	0	0	0	0	0	4.51427e-05	0
CYP2D6	22	42524329	rs759554294	GAGGA	G	frameshift_variant	p.Val229AlafsTer19	c.686_689del	0	0	0	0	0	0	4.43223e-05	0
CYP2D6	22	42524328	rs1309689129	G	GC	frameshift_variant	p.Leu231AlafsTer23	c.690_691insG	0	0	0	0	0	0	4.42896e-05	0
CYP2D6	22	42525145	rs752758046	C	A	missense_variant	p.Arg132Met	c.395G>T	40	0	0	0	0	0	4.41878e-05	0
CYP2C8	10	96796917	rs376016142	G	A	missense_variant	p.Pro481Ser	c.1441C>T	40	0	0	0	0	0	4.40606e-05	0
CYP2C8	10	96827430	rs777455799	G	C	missense_variant	p.Pro63Ala	c.187C>G	20	0	0	0	0	0	4.40482e-05	0
CYP2D6	22	42523867	rs200234159	A	G	missense_variant	p.Met321Thr	c.962T>C	0	0	0	0	0	0	4.40381e-05	0
CYP2C9	10	96741014	rs376725916	C	T	missense_variant	p.Pro346Ser	c.1036C>T	0	0	0	0	0	0	4.40249e-05	0
CYP3A5	7	99264291	rs752110760	A	G	missense_variant	p.Tyr152His	c.454T>C	40	0	0	0	0	0	4.39754e-05	0
CYP3A5	7	99250249	rs760242881	C	G	missense_variant	p.Val394Leu	c.1180G>C	20	0	0	0	0	0	4.39661e-05	0
CYP2A6	19	41351924	rs773401076	C	T	missense_variant	p.Glu304Lys	c.910G>A	0	0	0	0	0	0	4.39638e-05	3.26947e-05
CYP3A5	7	99247772	rs41279854	A	G	missense_variant	p.Phe446Ser	c.1337T>C	0	0	0	0	0	0	4.3963e-05	0
CYP2B6	19	41497281	rs751315964	C	CT	frameshift_variant	p.Asn25Ter	c.72dupT	0	0	0	0	0	0	4.39622e-05	0
CYP2D6	22	42522882	rs766996977	T	A	missense_variant	p.Lys429Met	c.1286A>T	0	0	0	0	0	0	0	4.24232e-05
CYP2B6	19	41510066	rs780098230	A	G	missense_variant	p.Tyr111Cys	c.332A>G	40	4.16146e-05	0	0	0	0	1.56443e-05	0
CYP2D6	22	42524219	rs148769737	G	C	missense_variant	p.Pro267Arg	c.800C>G	40	4.12201e-05	2.83865e-05	0	0	0	0	0
CYP2D6	22	42524219	rs148769737	G	A	missense_variant	p.Pro267Leu	c.800C>T	20	4.12201e-05	0	0	0	0	1.56816e-05	0
CYP2A6	19	41349870	rs772849373	C	G	missense_variant	p.Cys439Ser	c.1316G>C	0	0	0	0	0	0	0	4.08497e-05
CYP2A6	19	41349706	rs1347516177	G	T	missense_variant	p.Arg494Ser	c.1480C>A	0	4.07631e-05	0	0	0	0	7.81433e-06	0
CYP3A5	7	99261610	rs376773432	C	G	missense_variant	p.Arg260Pro	c.779G>C	20	0	0	0	0	0	0	4.06438e-05
CYP2A6	19	41354575	rs779015217	T	C	missense_variant	p.Glu146Gly	c.437A>G	0	4.03975e-05	0	0	0	0	1.55239e-05	0
CYP2D6	22	42523549	rs367922258	G	A	missense_variant	p.Ala358Val	c.1073C>T	0	4.02998e-05	0	0	0	0	3.88163e-05	0
CYP2A6	19	41354185	rs775387934	A	C	missense_variant	p.Phe198Cys	c.593T>G	0	4.02674e-05	2.82294e-05	0	0	0	0	0
CYP2B6	19	41509987	rs1301704856	C	T	missense_variant	p.Arg85Trp	c.253C>T	20	4.01671e-05	0	0	0	0	7.74569e-06	3.26669e-05
CYP2B6	19	41515212	rs763793104	T	C	missense_variant	p.Ile245Thr	c.734T>C	40	4.01316e-05	0	0	0	0	7.76506e-06	3.26712e-05
CYP2B6	19	41509946	rs1177207724	G	C	missense_variant	p.Gly71Ala	c.212G>C	20	4.01091e-05	0	0	0	0	7.75134e-06	0
CYP3A5	7	99273743	rs566629410	G	A	missense_variant	p.Arg54Cys	c.160C>T	40	4.01027e-05	0	0	0	0	7.75122e-06	0
CYP2B6	19	41522696	rs761596792	AC	A	frameshift_variant	p.Pro482GlnfsTer35	c.1445delC	0	4.01027e-05	0	0	0	0	7.75675e-06	0
CYP2C9	10	96701654	rs371055887	G	C	missense_variant	p.Gly70Arg	c.208G>C	0	4.00609e-05	0	0	0	0	3.09866e-05	0
CYP2B6	19	41516002	rs747558979	A	G	missense_variant	p.Tyr309Cys	c.926A>G	0	4.00609e-05	0	0	0	0	1.54957e-05	0
CYP3A5	7	99264577	rs144541701	C	T	missense_variant	p.Glu144Lys	c.430G>A	20	4.00577e-05	0	0	0	0	7.74461e-06	0
CYP2C8	10	96818159	rs747718644	T	G	missense_variant	p.His251Pro	c.752A>C	0	4.00577e-05	0	0	0	0	2.32659e-05	0
CYP2C8	10	96828953	rs368939862	C	T	splice_donor_variant		c.25+1G>A	0	4.00577e-05	0	0	0	0	7.76108e-06	0
CYP2C19	10	96535188	rs200150287	C	T	missense_variant	p.Arg125Cys	c.373C>T	0	4.00545e-05	0	0	0	0	1.5482e-05	3.26627e-05
CYP3A4	7	99358552	rs755248651	C	T	missense_variant	p.Gly436Arg	c.1306G>A	0	0	0	0	0	3.98089e-05	0	3.26648e-05
CYP2C9	10	96708878	rs1386146915	T	G	missense_variant	p.Phe219Cys	c.656T>G	20	0	0	0	0	0	3.93806e-05	0
CYP2A6	19	41355831	rs747024492	C	T	missense_variant	p.Val79Met	c.235G>A	20	0	0	0	0	0	3.88585e-05	0
CYP2A6	19	41354593	rs777098658	A	G	missense_variant	p.Val140Ala	c.419T>C	40	0	0	0	0	0	3.88543e-05	0
CYP3A4	7	99361478	rs746102925	C	A	missense_variant	p.Lys342Asn	c.1026G>T	40	0	2.82741e-05	0	0	0	3.87934e-05	0
CYP2A6	19	41351207	rs369136003	G	A	missense_variant	p.Leu385Phe	c.1153C>T	40	0	0	0	0	0	3.87333e-05	3.26947e-05
CYP2D6	22	42524884	rs773148044	TGAGG	T	frameshift_variant	p.Leu189ProfsTer19	c.564_567delCCTC	0	0	0	0	0	0	0	3.83818e-05
CYP2C8	10	96824711	rs778416827	G	A	missense_variant	p.Pro163Leu	c.488C>T	20	0	0	0	0	0	0	3.79737e-05
CYP3A4	7	99364860	rs1394709377	G	A	missense_variant	p.Pro231Leu	c.692C>T	0	0	0	0	0	0	0	3.79507e-05
CYP2D6	22	42524929		T	TGAAAGGGGCGAAAGGGGCGAAA	frameshift_variant	p.Asn175PhefsTer86	c.522_523insTTTCGCCCCTTTCGCCCCTTTC	0	0	3.73441e-05	0	0	0	0	0
CYP2D6	22	42524918	rs754226748	C	G	missense_variant	p.Leu178Phe	c.534G>C	40	0	3.67161e-05	0	0	0	0	0
CYP2D6	22	42524829	rs766981772	A	G	missense_variant	p.Leu208Pro	c.623T>C	20	0	0	0	0	0	3.63135e-05	0
CYP2A6	19	41349882	rs759428170	C	T	missense_variant	p.Gly435Glu	c.1304G>A	0	0	3.62924e-05	0	0	0	0	0
CYP2D6	22	42524903	rs774778807	G	T	missense_variant	p.Ser183Arg	c.549C>A	40	0	3.58551e-05	0	0	0	0	0
CYP2B6	19	41522549	rs767669267	A	C	splice_acceptor_variant		c.1295-2A>C	0	0	0	0	0	0	3.57641e-05	0
CYP2D6	22	42524229	rs142378906	G	T	missense_variant	p.Pro264Thr	c.790C>A	0	0	0	0	0	0	3.55847e-05	0
CYP2D6	22	42522580	rs1440526469	C	T	missense_variant	p.Arg497His	c.1490G>A	20	0	0	0	0	0	9.51239e-06	3.55341e-05
CYP3A4	7	99370218	rs142296281	G	A	missense_variant	p.Arg105Trp	c.313C>T	20	0	0	0	0	0	3.53157e-05	0
CYP2B6	19	41509909	rs371545330	C	T	stop_gained	p.Arg59Ter	c.175C>T	0	0	2.89184e-05	0	0	0	3.5307e-05	0
CYP3A4	7	99364023	rs748261208	GA	G	frameshift_variant	p.Ser281GlnfsTer80	c.841delT	0	0	0	0	0	0	3.52752e-05	0
CYP2D6	22	42524856	rs761708830	T	G	missense_variant	p.Asp199Ala	c.596A>C	20	0	0	0	0	0	0	3.52386e-05
CYP2C8	10	96796944	rs529725725	CT	C	frameshift_variant	p.Val472LeufsTer23	c.1413delA	0	0	0	0	0	0	3.52367e-05	0
CYP2C19	10	96535278	rs374036992	G	T	stop_gained	p.Glu155Ter	c.463G>T	0	0	0	0	0	0	3.52082e-05	0
CYP2B6	19	41522701	rs767509932	C	CA	frameshift_variant	p.Thr483AsnfsTer162	c.1447dupA	0	0	0	0	0	0	3.52038e-05	0
CYP2C19	10	96540402	rs749601543	AC	A	frameshift_variant	p.Trp212GlyfsTer37	c.633delC	0	0	0	0	0	0	3.51902e-05	0
CYP2C8	10	96827072	rs775342549	C	T	missense_variant	p.Arg125His	c.374G>A	0	0	0	0	0	0	3.51828e-05	0
CYP2A6	19	41351359	rs758757957	A	C	missense_variant	p.Val334Gly	c.1001T>G	0	0	0	0	0	0	3.51698e-05	0
CYP2C8	10	96802802	rs750902318	C	A	missense_variant	p.Gly332Cys	c.994G>T	0	0	0	0	0	0	3.51692e-05	0
CYP2A6	19	41351943	rs768028966	GT	G	frameshift_variant	p.Asn297ThrfsTer22	c.890delA	0	0	0	0	0	0	3.51692e-05	0
CYP3A5	7	99262879	rs765322100	C	G	missense_variant	p.Asp194His	c.580G>C	20	0	0	0	0	0	3.51636e-05	0
CYP2C19	10	96535225	rs766813172	G	A	missense_variant	p.Gly137Glu	c.410G>A	0	0	0	0	0	0	3.5163e-05	0
CYP2B6	19	41515275	rs773494867	A	T	missense_variant	p.Asp266Val	c.797A>T	0	0	0	0	0	0	0	3.40576e-05
CYP2C9	10	96708953	rs781030703	T	A	missense_variant	p.Ile244Asn	c.731T>A	20	0	0	0	0	0	0	3.38914e-05
CYP2C8	10	96824690	rs753831371	A	G	missense_variant	p.Leu170Pro	c.509T>C	20	0	0	0	0	0	0	3.36973e-05
CYP2B6	19	41515283	rs1439397400	C	G	missense_variant	p.Leu269Val	c.805C>G	20	0	0	0	0	0	7.91966e-06	3.35661e-05
CYP2D6	22	42524818	rs761895610	C	A	stop_gained	p.Gly212Ter	c.634G>T	0	0	0	0	0	0	0	3.32602e-05
CYP2D6	22	42524808	rs1256122634	TC	T	frameshift_variant	p.Glu215ArgfsTer10	c.643delG	0	0	0	0	0	0	0	3.32116e-05
CYP2A6	19	41356159	rs752873366	A	G	missense_variant	p.Leu58Pro	c.173T>C	20	0	0	0	0	0	0	3.31126e-05
CYP3A4	7	99364805	rs745882851	T	TA	frameshift_variant	p.Leu249PhefsTer29	c.746dupT	0	0	0	0	0	0	0	3.30885e-05
CYP2C8	10	96818265	rs1262526703	A	G	missense_variant	p.Cys216Arg	c.646T>C	20	0	0	0	0	0	0	3.30098e-05
CYP3A4	7	99375674	rs756109868	A	AT	frameshift_variant	p.His65GlnfsTer2	c.194dupA	0	0	0	0	0	0	0	3.29685e-05
CYP2D6	22	42524233	rs1209113909	C	T	stop_gained	p.Trp262Ter	c.786G>A	0	0	0	0	0	0	0	3.28839e-05
CYP2D6	22	42525783	rs1376617960	A	AGGCG	frameshift_variant	p.Val104AlafsTer151	c.305_308dupCGCC	0	0	0	0	0	0	0	3.2858e-05
CYP3A4	7	99375664	rs776743510	C	T	missense_variant	p.Gly69Arg	c.205G>A	0	0	0	0	0	0	0	3.28429e-05
CYP2D6	22	42525154	rs746272785	C	T	missense_variant	p.Arg129His	c.386G>A	40	0	0	0	0	0	8.992e-06	3.28321e-05
CYP2D6	22	42524250	rs558523758	C	G	missense_variant	p.Glu257Gln	c.769G>C	40	0	0	0	0	0	0	3.28041e-05
CYP2A6	19	41354652	rs771674194	G	T	missense_variant	p.Asn120Lys	c.360C>A	40	0	0	0	0	0	0	3.27847e-05
CYP2A6	19	41354519	rs754705944	C	A	missense_variant	p.Gly165Cys	c.493G>T	0	0	0	0	0	0	0	3.27611e-05
CYP3A4	7	99375682	rs752813465	C	A	stop_gained	p.Glu63Ter	c.187G>T	0	0	0	0	0	0	0	3.27547e-05
CYP3A5	7	99245987	rs779174435	G	A	missense_variant	p.Pro484Ser	c.1450C>T	40	0	0	0	0	0	0	3.27482e-05
CYP3A5	7	99245986	rs771132191	G	T	missense_variant	p.Pro484Gln	c.1451C>A	20	0	0	0	0	0	0	3.27461e-05
CYP2A6	19	41356228	rs377713545	G	A	missense_variant	p.Pro35Leu	c.104C>T	0	0	0	0	0	0	8.81057e-06	3.27354e-05
CYP2A6	19	41356210	rs769302279	G	A	missense_variant	p.Pro41Leu	c.122C>T	0	0	0	0	0	0	0	3.27354e-05
CYP2D6	22	42523628	rs746824661	G	A	stop_gained	p.Gln332Ter	c.994C>T	0	0	0	0	0	0	0	3.27354e-05
CYP2D6	22	42523510	rs778415243	G	A	missense_variant	p.Pro371Leu	c.1112C>T	0	0	2.89419e-05	0	0	0	2.64798e-05	3.27225e-05
CYP2A6	19	41355739	rs752996917	C	T	stop_gained	p.Trp109Ter	c.327G>A	0	0	0	0	0	0	0	3.27204e-05
CYP2D6	22	42523581	rs542114265	C	T	missense_variant	p.Met347Ile	c.1041G>A	20	0	0	0	0	0	0	3.27182e-05
CYP2D6	22	42523529	rs769351604	G	T	missense_variant	p.Arg365Ser	c.1093C>A	0	0	0	0	0	0	0	3.27182e-05
CYP2A6	19	41352916	rs1209373672	C	T	missense_variant	p.Gly232Glu	c.695G>A	0	0	0	0	0	0	0	3.27139e-05
CYP2A6	19	41351388	rs771926511	T	G	splice_acceptor_variant		c.974-2A>C	0	0	0	0	0	0	0	3.27139e-05
CYP2D6	22	42523973	rs567340138	G	T	missense_variant	p.Pro286Thr	c.856C>A	40	0	0	0	0	0	0	3.27118e-05
CYP2D6	22	42523575	rs770748642	G	T	missense_variant	p.Asp349Glu	c.1047C>A	0	0	0	0	0	0	0	3.27118e-05
CYP2D6	22	42523920	rs773940393	G	T	missense_variant	p.Phe303Leu	c.909C>A	0	0	0	0	0	0	0	3.27118e-05
CYP2D6	22	42523903	rs1180181277	G	T	missense_variant	p.Thr309Asn	c.926C>A	0	0	0	0	0	0	0	3.27118e-05
CYP2D6	22	42523891	rs143145507	G	C	missense_variant	p.Thr313Arg	c.938C>G	0	0	0	0	0	0	0	3.27118e-05
CYP2A6	19	41355733	rs759590848	G	T	missense_variant	p.Phe111Leu	c.333C>A	40	0	0	0	0	0	0	3.27097e-05
CYP2D6	22	42523535	rs770930850	C	T	missense_variant	p.Val363Met	c.1087G>A	40	0	0	0	0	0	0	3.27075e-05
CYP2D6	22	42523550	rs1355869917	C	A	missense_variant	p.Ala358Ser	c.1072G>T	20	0	0	0	0	0	0	3.27075e-05
CYP2D6	22	42523538	rs773966528	C	G	missense_variant	p.Glu362Gln	c.1084G>C	20	0	0	0	0	0	0	3.27075e-05
CYP2A6	19	41351903	rs58571639	G	T	missense_variant	p.Arg311Ser	c.931C>A	0	0	0	0	0	0	0	3.27033e-05
CYP2A6	19	41354597	rs1457483916	C	G	missense_variant	p.Gly139Arg	c.415G>C	0	0	0	0	0	0	0	3.27033e-05
CYP2D6	22	42523489	rs544811063	G	A	missense_variant	p.Thr378Ile	c.1133C>T	0	0	0	0	0	0	0	3.27011e-05
CYP2A6	19	41352908	rs779446964	G	A	stop_gained	p.Gln235Ter	c.703C>T	0	0	0	0	0	0	0	3.27011e-05
CYP2A6	19	41351944	rs1218597868	T	G	missense_variant	p.Asn297Thr	c.890A>C	40	0	0	0	0	0	0	3.2699e-05
CYP2A6	19	41355764	rs375051929	C	A	missense_variant	p.Arg101Leu	c.302G>T	0	0	0	0	0	0	0	3.2699e-05
CYP2A6	19	41351345	rs1434927888	G	A	missense_variant	p.Arg339Trp	c.1015C>T	0	0	0	0	0	0	0	3.2699e-05
CYP2A6	19	41351902	rs749842819	C	G	missense_variant	p.Arg311Pro	c.932G>C	0	0	0	0	0	0	0	3.26968e-05
CYP2A6	19	41354557	rs200354522	T	C	missense_variant	p.Glu152Gly	c.455A>G	0	0	0	0	0	0	0	3.26968e-05
CYP2A6	19	41350617	rs756704276	G	A	missense_variant	p.Pro408Ser	c.1222C>T	0	0	0	0	0	0	0	3.26968e-05
CYP2A6	19	41352905	rs757773378	G	A	stop_gained	p.Gln236Ter	c.706C>T	0	0	0	0	0	0	0	3.26968e-05
CYP2A6	19	41354558	rs777823513	C	A	stop_gained	p.Glu152Ter	c.454G>T	0	0	0	0	0	0	0	3.26968e-05
CYP2A6	19	41351943	rs768028966	G	T	missense_variant	p.Asn297Lys	c.891C>A	20	0	0	0	0	0	2.63769e-05	3.26947e-05
CYP2A6	19	41355819	rs757073282	C	T	missense_variant	p.Gly83Arg	c.247G>A	0	0	0	0	0	0	0	3.26947e-05
CYP2A6	19	41351346	rs769767465	GT	G	frameshift_variant	p.Asn338ThrfsTer18	c.1013delA	0	0	0	0	0	0	0	3.26947e-05
CYP2A6	19	41351275	rs778019189	A	C	missense_variant	p.Phe362Cys	c.1085T>G	20	0	0	0	0	0	0	3.26926e-05
CYP2A6	19	41351275	rs778019189	A	G	missense_variant	p.Phe362Ser	c.1085T>C	0	0	0	0	0	0	0	3.26926e-05
CYP2A6	19	41355812	rs1428222205	T	C	missense_variant	p.Asp85Gly	c.254A>G	40	0	0	0	0	0	0	3.26904e-05
CYP2A6	19	41349771	rs1438388898	T	A	missense_variant	p.Asp472Val	c.1415A>T	0	0	0	0	0	0	0	3.26883e-05
CYP3A4	7	99370214	rs770609053	C	T	missense_variant	p.Arg106Lys	c.317G>A	40	0	0	0	0	0	0	3.2684e-05
CYP2B6	19	41510278	rs759202917	G	A	missense_variant	p.Met137Ile	c.411G>A	40	0	0	0	0	0	0	3.2684e-05
CYP2C8	10	96829153	rs373001219	GT	G	frameshift_variant	p.Glu2AspfsTer44	c.6delA	0	0	0	0	0	0	0	3.2684e-05
CYP2C19	10	96522482	rs754219797	T	C	missense_variant	p.Leu7Pro	c.20T>C	40	0	0	0	0	0	0	3.26819e-05
CYP2C8	10	96796935	rs1206026036	C	T	missense_variant	p.Gly475Arg	c.1423G>A	20	0	0	0	0	0	0	3.26819e-05
CYP2C19	10	96540262	rs772890273	C	T	missense_variant	p.Pro163Leu	c.488C>T	20	0	0	0	0	0	0	3.26819e-05
CYP2C19	10	96522492	rs779922341	T	A	stop_gained	p.Cys10Ter	c.30T>A	0	0	0	0	0	0	0	3.26776e-05
CYP3A4	7	99377691	rs1488928031	T	C	missense_variant	p.His30Arg	c.89A>G	40	0	2.89637e-05	0	0	0	0	3.26755e-05
CYP2B6	19	41510241	rs779165812	G	A	missense_variant	p.Arg125Gln	c.374G>A	0	0	0	0	0	0	8.79724e-06	3.26755e-05
CYP2C19	10	96609684	rs562912432	T	C	missense_variant	p.Ile387Thr	c.1160T>C	0	0	0	0	0	0	0	3.26755e-05
CYP3A5	7	99258246	rs1218326641	AT	A	frameshift_variant	p.Ile301SerfsTer60	c.901delA	0	0	0	0	0	0	0	3.26755e-05
CYP2C8	10	96829146	rs749659748	A	T	missense_variant	p.Val5Glu	c.14T>A	40	0	0	0	0	0	0	3.26733e-05
CYP3A5	7	99264576	rs767910505	T	C	missense_variant	p.Glu144Gly	c.431A>G	20	0	0	0	0	0	0	3.26733e-05
CYP2C19	10	96609674	rs188851578	G	C	missense_variant	p.Gly384Arg	c.1150G>C	20	0	0	0	0	0	0	3.26733e-05
CYP2C8	10	96818126	rs780136126	T	C	missense_variant	p.Asp262Gly	c.785A>G	0	0	0	0	0	0	0	3.26733e-05
CYP2B6	19	41510238	rs1414623576	T	C	missense_variant	p.Leu124Pro	c.371T>C	0	0	0	0	0	0	0	3.26733e-05
CYP2C9	10	96745923	rs765301608	T	C	missense_variant	p.Phe428Ser	c.1283T>C	0	0	0	0	0	0	0	3.26733e-05
CYP2C8	10	96798693	rs552247471	T	A	missense_variant	p.Asn418Tyr	c.1252A>T	40	0	0	0	0	0	0	3.26712e-05
CYP3A5	7	99264579	rs367673189	T	C	missense_variant	p.Lys143Arg	c.428A>G	40	0	0	0	0	0	2.63848e-05	3.26712e-05
CYP2B6	19	41515160	rs780020283	C	T	missense_variant	p.Pro228Ser	c.682C>T	20	0	0	0	0	0	0	3.26712e-05
CYP3A5	7	99247710	rs777196351	A	G	missense_variant	p.Cys467Arg	c.1399T>C	0	0	0	0	0	0	0	3.26712e-05
CYP2C8	10	96798695	rs141209951	C	T	missense_variant	p.Gly417Asp	c.1250G>A	0	0	0	0	0	0	0	3.26712e-05
CYP2C19	10	96522608	rs1249995558	A	T	missense_variant	p.Asp49Val	c.146A>T	40	0	0	0	0	0	0	3.26691e-05
CYP3A4	7	99358513	rs750555967	G	A	missense_variant	p.Leu449Phe	c.1345C>T	40	0	0	0	0	0	0	3.26691e-05
CYP2C19	10	96609748	rs748167943	C	A	missense_variant	p.Asp408Glu	c.1224C>A	20	0	2.89603e-05	0	0	0	0	3.26691e-05
CYP3A4	7	99377673	rs764141268	A	C	missense_variant	p.Leu36Arg	c.107T>G	20	0	0	0	0	0	0	3.26691e-05
CYP2C19	10	96612502	rs1255700938	G	A	missense_variant	p.Cys435Tyr	c.1304G>A	0	0	0	0	0	0	0	3.26691e-05
CYP2C9	10	96698499	rs533309841	G	T	missense_variant	p.Trp20Cys	c.60G>T	0	0	0	0	0	0	0	3.26691e-05
CYP3A4	7	99367789	rs778013004	G	A	stop_gained	p.Arg130Ter	c.388C>T	0	0	0	0	0	0	1.55034e-05	3.26691e-05
CYP2B6	19	41509992	rs1196290325	G	T	missense_variant	p.Glu86Asp	c.258G>T	40	0	0	0	0	0	0	3.26669e-05
CYP2B6	19	41512871	rs45459594	C	G	missense_variant	p.Ile182Met	c.546C>G	40	0	0	0	0	0	0	3.26669e-05
CYP3A4	7	99355849	rs1343256949	G	C	missense_variant	p.Ile473Met	c.1419C>G	40	0	0	0	0	0	0	3.26669e-05
CYP3A5	7	99247712	rs1450116579	G	T	missense_variant	p.Pro466His	c.1397C>A	40	0	0	0	0	0	0	3.26669e-05
CYP2C9	10	96731949	rs753178993	G	A	missense_variant	p.Ser303Asn	c.908G>A	40	0	0	0	0	0	0	3.26669e-05
CYP2B6	19	41518352	rs752543504	A	G	missense_variant	p.Thr372Ala	c.1114A>G	40	0	0	0	0	0	0	3.26669e-05
CYP3A4	7	99367827	rs747540614	G	A	missense_variant	p.Ala117Val	c.350C>T	20	0	0	0	0	0	0	3.26669e-05
CYP2B6	19	41510062	rs750262222	G	C	missense_variant	p.Gly110Arg	c.328G>C	20	0	0	0	0	0	0	3.26669e-05
CYP2C9	10	96698546	rs761289446	T	G	missense_variant	p.Leu36Arg	c.107T>G	20	0	0	0	0	0	0	3.26669e-05
CYP2B6	19	41509996	rs778713962	C	T	missense_variant	p.Leu88Phe	c.262C>T	20	0	0	0	0	0	0	3.26669e-05
CYP3A4	7	99366042	rs893949763	G	C	missense_variant	p.Pro202Arg	c.605C>G	20	0	0	0	0	0	0	3.26669e-05
CYP2B6	19	41497310	rs1439384152	C	G	missense_variant	p.Pro34Ala	c.100C>G	20	0	0	0	0	0	0	3.26669e-05
CYP2B6	19	41515999	rs758750908	G	A	missense_variant	p.Arg308His	c.923G>A	0	0	0	0	0	0	2.32511e-05	3.26669e-05
CYP2B6	19	41522556	rs370591767	C	T	missense_variant	p.Arg434Trp	c.1300C>T	0	0	0	0	0	0	1.78607e-05	3.26669e-05
CYP2C19	10	96522557	rs773529734	G	A	missense_variant	p.Gly32Asp	c.95G>A	0	0	0	0	0	0	0	3.26669e-05
CYP3A4	7	99358527	rs1162067586	C	G	missense_variant	p.Gly444Ala	c.1331G>C	0	0	0	0	0	0	0	3.26669e-05
CYP2C8	10	96798725	rs1164229501	A	G	missense_variant	p.Phe407Ser	c.1220T>C	0	0	0	0	0	0	0	3.26669e-05
CYP2B6	19	41518328	rs776037494	C	A	missense_variant	p.Pro364Thr	c.1090C>A	0	0	0	0	0	0	0	3.26669e-05
CYP2B6	19	41497309	rs200768609	GC	G	frameshift_variant	p.Arg35AlafsTer22	c.103delC	0	0	0	0	0	0	0	3.26669e-05
CYP2B6	19	41518299	rs780991919	A	ATGAG	frameshift_variant	p.Ile356Ter	c.1062_1065dupTGAG	0	0	0	0	0	0	0	3.26669e-05
CYP3A4	7	99367400	rs761291784	G	GT	frameshift_variant	p.Thr171AsnfsTer16	c.511dupA	0	0	0	0	0	0	0	3.26669e-05
CYP2C19	10	96540409	rs751429804	G	A	stop_gained	p.Trp212Ter	c.635G>A	0	0	0	0	0	0	0	3.26669e-05
CYP3A4	7	99367413	rs753163577	C	G	missense_variant	p.Gly167Arg	c.499G>C	40	0	0	0	0	0	0	3.26648e-05
CYP2C19	10	96612514	rs759621183	G	A	missense_variant	p.Gly439Asp	c.1316G>A	40	0	0	0	0	0	0	3.26648e-05
CYP2C9	10	96707586	rs201560188	A	G	missense_variant	p.Ile178Val	c.532A>G	40	0	0	0	0	0	1.76032e-05	3.26648e-05
CYP2B6	19	41512910	rs764757234	C	G	missense_variant	p.Phe195Leu	c.585C>G	40	0	0	0	0	0	0	3.26648e-05
CYP3A4	7	99361632	rs765103065	G	A	missense_variant	p.Ser291Phe	c.872C>T	40	0	0	0	0	0	0	3.26648e-05
CYP2C9	10	96707690	rs1278251883	G	T	missense_variant	p.Trp212Cys	c.636G>T	40	0	0	0	0	0	0	3.26648e-05
CYP3A5	7	99247748	rs762666255	G	A	missense_variant	p.Ala454Val	c.1361C>T	20	0	0	0	0	0	0	3.26648e-05
CYP2C8	10	96802732	rs1285665051	A	T	missense_variant	p.Ile355Asn	c.1064T>A	20	0	0	0	0	0	0	3.26648e-05
CYP2C19	10	96612516	rs752737707	C	G	missense_variant	p.Leu440Val	c.1318C>G	20	0	0	0	0	0	0	3.26648e-05
CYP2C9	10	96748641	rs777288176	G	T	missense_variant	p.Met443Ile	c.1329G>T	20	0	0	0	0	0	0	3.26648e-05
CYP3A4	7	99355814	rs749380087	G	C	missense_variant	p.Pro485Arg	c.1454C>G	20	0	0	0	0	0	1.7609e-05	3.26648e-05
CYP2B6	19	41515957	rs1315971029	C	T	missense_variant	p.Ser294Leu	c.881C>T	20	0	0	0	0	0	0	3.26648e-05
CYP3A5	7	99262905	rs770303746	G	A	missense_variant	p.Thr185Ile	c.554C>T	20	0	0	0	0	0	8.7909e-06	3.26648e-05
CYP2C8	10	96802747	rs1488457782	G	A	missense_variant	p.Ala350Val	c.1049C>T	0	0	0	0	0	0	8.79013e-06	3.26648e-05
CYP2C19	10	96602678	rs755758433	A	C	missense_variant	p.Asp349Ala	c.1046A>C	0	0	0	0	0	0	0	3.26648e-05
CYP3A4	7	99359686	rs1217252102	G	C	missense_variant	p.Pro411Ala	c.1231C>G	0	0	0	0	0	0	0	3.26648e-05
CYP2C19	10	96580328	rs755194117	A	G	missense_variant	p.Thr299Ala	c.895A>G	0	0	0	0	0	0	0	3.26648e-05
CYP2C8	10	96802753	rs1253114631	G	A	missense_variant	p.Thr348Ile	c.1043C>T	0	0	0	0	0	0	0	3.26648e-05
CYP2C19	10	96534843	rs763322365	C	T	missense_variant	p.Thr66Ile	c.197C>T	0	0	0	0	0	0	0	3.26648e-05
CYP2B6	19	41518578	rs1450196532	G	A	splice_acceptor_variant		c.1153-1G>A	0	0	0	0	0	0	0	3.26648e-05
CYP2C9	10	96698608	rs763692476	G	GT	splice_donor_variant		c.168+2dupT	0	0	0	0	0	0	0	3.26648e-05
CYP2C9	10	96701947	rs111553080	A	G	splice_acceptor_variant		c.332-2A>G	0	0	0	0	0	0	0	3.26648e-05
CYP2C8	10	96824662	rs1379964203	GC	G	frameshift_variant	p.Cys179SerfsTer19	c.536delG	0	0	0	0	0	0	0	3.26648e-05
CYP2C8	10	96827434	rs1440057227	A	T	stop_gained	p.Tyr61Ter	c.183T>A	0	0	0	0	0	0	0	3.26648e-05
CYP2B6	19	41518609	rs569717498	G	A	missense_variant	p.Ala395Thr	c.1183G>A	40	0	0	0	0	0	0	3.26627e-05
CYP3A5	7	99264261	rs768530577	G	A	missense_variant	p.Arg162Trp	c.484C>T	40	0	0	0	0	0	2.63797e-05	3.26627e-05
CYP2C8	10	96827005	rs760313151	C	G	missense_variant	p.Glu147Asp	c.441G>C	40	0	0	0	0	0	2.63736e-05	3.26627e-05
CYP2C9	10	96702082	rs1262173339	G	T	missense_variant	p.Glu155Asp	c.465G>T	40	0	0	0	0	0	0	3.26627e-05
CYP2C19	10	96534971	rs1429211377	G	A	missense_variant	p.Gly109Arg	c.325G>A	40	0	0	0	0	0	0	3.26627e-05
CYP2C9	10	96701771	rs745417361	G	A	missense_variant	p.Gly109Arg	c.325G>A	40	0	2.89503e-05	0	0	0	0	3.26627e-05
CYP2C9	10	96701733	rs761033063	G	T	missense_variant	p.Gly96Val	c.287G>T	40	0	0	0	0	0	0	3.26627e-05
CYP2C9	10	96701679		A	C	missense_variant	p.His78Pro	c.233A>C	40	0	0	0	0	0	0	3.26627e-05
CYP2C8	10	96829026	rs1252654584	A	T	missense_variant	p.Ile45Lys	c.134T>A	40	0	0	0	0	0	0	3.26627e-05
CYP2C9	10	96702083	rs1484680267	T	G	missense_variant	p.Leu156Val	c.466T>G	40	0	0	0	0	0	0	3.26627e-05
CYP3A5	7	99273796	rs776441407	A	C	missense_variant	p.Leu36Arg	c.107T>G	40	0	0	0	0	0	0	3.26627e-05
CYP2C9	10	96748723	rs1221330032	C	G	missense_variant	p.Pro471Ala	c.1411C>G	40	0	0	0	0	0	0	3.26627e-05
CYP2C19	10	96612640	rs1489211981	C	T	missense_variant	p.Pro481Leu	c.1442C>T	40	0	0	0	0	0	0	3.26627e-05
CYP2C8	10	96827400	rs1247362317	G	C	missense_variant	p.Pro73Ala	c.217C>G	40	0	0	0	0	0	0	3.26627e-05
CYP2C8	10	96829002	rs781484717	G	T	missense_variant	p.Ser53Tyr	c.158C>A	40	0	0	0	0	0	0	3.26627e-05
CYP2C8	10	96827013	rs1352809219	C	G	missense_variant	p.Val145Leu	c.433G>C	40	0	0	0	0	0	0	3.26627e-05
CYP2C9	10	96701702	rs1417822067	G	A	missense_variant	p.Ala86Thr	c.256G>A	20	0	0	0	0	0	0	3.26627e-05
CYP2B6	19	41518671	rs1334799880	T	G	missense_variant	p.Asp415Glu	c.1245T>G	20	0	0	0	0	0	0	3.26627e-05
CYP3A4	7	99367433	rs756730062	A	G	missense_variant	p.Leu160Pro	c.479T>C	20	0	0	0	0	0	0	3.26627e-05
CYP2C19	10	96612532	rs779778313	T	C	missense_variant	p.Leu445Pro	c.1334T>C	20	0	0	0	0	0	0	3.26627e-05
CYP2C9	10	96701748	rs754820878	C	T	missense_variant	p.Pro101Leu	c.302C>T	20	0	0	0	0	0	0	3.26627e-05
CYP3A4	7	99381669	rs1178534862	C	G	missense_variant	p.Trp12Cys	c.36G>C	20	0	0	0	0	0	0	3.26627e-05
CYP2C19	10	96612520	rs1478149305	C	T	missense_variant	p.Ala441Val	c.1322C>T	0	0	0	0	0	0	0	3.26627e-05
CYP2C19	10	96535231	rs751910272	G	C	missense_variant	p.Arg139Thr	c.416G>C	0	0	0	0	0	0	0	3.26627e-05
CYP2C9	10	96702020	rs774642471	G	C	missense_variant	p.Gly135Arg	c.403G>C	0	0	0	0	0	0	0	3.26627e-05
CYP2C19	10	96535224	rs374950950	G	A	missense_variant	p.Gly137Arg	c.409G>A	0	0	0	0	0	0	0	3.26627e-05
CYP3A4	7	99359755	rs1171291231	T	A	missense_variant	p.Ile388Phe	c.1162A>T	0	0	0	0	0	0	0	3.26627e-05
CYP2C19	10	96602781	rs772082164	G	C	missense_variant	p.Lys383Asn	c.1149G>C	0	0	0	0	0	0	0	3.26627e-05
CYP2C8	10	96829063	rs760629119	G	A	missense_variant	p.Pro33Ser	c.97C>T	0	0	0	0	0	0	0	3.26627e-05
CYP2C8	10	96827102	rs755391351	C	A	missense_variant	p.Ser115Ile	c.344G>T	0	0	0	0	0	0	0	3.26627e-05
CYP2C19	10	96580347	rs775026526	C	T	missense_variant	p.Thr305Ile	c.914C>T	0	0	0	0	0	0	0	3.26627e-05
CYP2C19	10	96535294	rs757986182	AG	A	frameshift_variant		c.481+1delG	0	0	2.89084e-05	0	0	0	8.80545e-06	3.26627e-05
CYP2C19	10	96535297	rs77576043	G	T	splice_donor_variant		c.481+1G>T	0	0	0	0	0	0	0	3.26627e-05
CYP2C9	10	96702099	rs1253395922	G	T	splice_donor_variant		c.481+1G>T	0	0	0	0	0	0	0	3.26627e-05
CYP3A5	7	99277448	rs1278659430	C	T	splice_donor_variant		c.71+1G>A	0	0	0	0	0	0	0	3.26627e-05
CYP2C19	10	96602726	rs776570369	G	GCCTGC	frameshift_variant	p.His368CysfsTer5	c.1097_1101dupTGCCC	0	0	0	0	0	0	0	3.26627e-05
CYP2C8	10	96802693		TG	T	frameshift_variant	p.His368MetfsTer3	c.1102delC	0	0	0	0	0	0	0	3.26627e-05
CYP2C19	10	96534942	rs765198346	A	AAG	frameshift_variant	p.His99GlnfsTer32	c.296_297insAG	0	0	0	0	0	0	0	3.26627e-05
CYP2C19	10	96534939	rs749613282	GCC	G	frameshift_variant	p.His99PhefsTer5	c.294_295delCC	0	0	0	0	0	0	0	3.26627e-05
CYP3A4	7	99367444	rs766618281	C	CG	frameshift_variant	p.Leu156PhefsTer31	c.467_468insC	0	0	0	0	0	0	0	3.26627e-05
CYP2C19	10	96612538	rs1361457533	T	A	stop_gained	p.Leu447Ter	c.1340T>A	0	0	0	0	0	0	0	3.26627e-05
CYP2C8	10	96802649	rs772656000	TG	T	frameshift_variant	p.Lys383ArgfsTer5	c.1146delC	0	0	0	0	0	0	0	3.26627e-05
CYP2B6	19	41518636	rs1363429909	AAACCAGACGCCTTC	A	frameshift_variant	p.Pro405SerfsTer2	c.1213_1226delCCAGACGCCTTCAA	0	0	0	0	0	0	0	3.26627e-05
CYP2B6	19	41516027	rs745458475	C	A	stop_gained	p.Tyr317Ter	c.951C>A	0	0	0	0	0	0	0	3.26627e-05
CYP2A6	19	41349850	rs757483425	T	C	missense_variant	p.Arg446Gly	c.1336A>G	0	0	3.26541e-05	0	0	0	1.86766e-05	0
CYP2B6	19	41515293		T	G	missense_variant	p.Met272Arg	c.815T>G	0	3.12617e-05	0	0	0	0	1.58353e-05	0
CYP2A6	19	41349842	rs1383248905	C	A	missense_variant	p.Glu448Asp	c.1344G>T	20	0	3.12285e-05	0	0	0	0	0
CYP2C8	10	96829125	rs756655248	G	T	missense_variant	p.Ser12Tyr	c.35C>A	20	0	0	0	0	0	3.10357e-05	0
CYP3A5	7	99258153	rs188366390	T	A	missense_variant	p.Gln332Leu	c.995A>T	20	0	0	0	0	0	3.10053e-05	0
CYP2C19	10	96580361	rs776347714	C	T	missense_variant	p.Leu310Phe	c.928C>T	40	0	0	0	0	0	3.09617e-05	0
CYP2D6	22	42524861	rs375487723	G	C	stop_gained	p.Tyr197Ter	c.591C>G	0	0	3.02005e-05	0	0	0	0	0
CYP3A5	7	99258120	rs746690864	A	G	splice_donor_variant		c.1026+2T>C	0	0	2.95893e-05	0	0	0	0	0
CYP2D6	22	42524289		G	A	stop_gained	p.Gln244Ter	c.730C>T	0	2.45423e-05	0	0	0	0	2.95273e-05	0
CYP2D6	22	42523861		A	G	missense_variant	p.Leu323Pro	c.968T>C	0	0	0	0	0	0	2.95264e-05	0
CYP2D6	22	42524902	rs767893111	T	C	missense_variant	p.Asn184Asp	c.550A>G	20	0	0	0	0	0	2.94846e-05	0
CYP2C8	10	96818270	rs1192116627	T	G	splice_acceptor_variant		c.643-2A>C	0	0	2.9417e-05	0	0	0	0	0
CYP2C9	10	96709001	rs1055330320	C	T	missense_variant	p.Pro260Leu	c.779C>T	0	0	0	0	0	0	2.94118e-05	0
CYP2A6	19	41352784	rs1182943218	T	G	missense_variant	p.Gln276Pro	c.827A>C	20	0	0	0	0	0	2.941e-05	0
CYP2C9	10	96708998	rs776115064	A	T	missense_variant	p.Asn259Ile	c.776A>T	40	0	2.94066e-05	0	0	0	0	0
CYP2B6	19	41509960	rs369332272	G	A	missense_variant	p.Val76Ile	c.226G>A	40	0	0	0	0	0	2.9404e-05	0
CYP2C9	10	96701738	rs1240526815	G	C	missense_variant	p.Gly98Arg	c.292G>C	20	0	0	0	0	0	2.94031e-05	0
CYP3A4	7	99366081	rs4987161	A	G	missense_variant	p.Phe189Ser	c.566T>C	0	0	0	0	0	0	2.94014e-05	0
CYP2D6	22	42526684	rs1288096759	G	T	missense_variant	p.Pro37His	c.110C>A	0	0	2.93997e-05	0	0	0	0	0
CYP2C8	10	96829148	rs1207535747	AAAAGG	A	frameshift_variant	p.Pro3CysfsTer21	c.7_11del	0	0	0	0	0	0	2.93971e-05	0
CYP3A5	7	99270267	rs981228083	G	C	missense_variant	p.Thr85Arg	c.254C>G	40	0	0	0	0	0	2.93945e-05	0
CYP2D6	22	42525792	rs752638279	G	T	missense_variant	p.Asp100Glu	c.300C>A	40	0	2.92654e-05	0	0	0	0	0
CYP2A6	19	41349804	rs764629023	C	G	missense_variant	p.Arg461Pro	c.1382G>C	40	0	2.92056e-05	0	0	0	0	0
CYP2D6	22	42525175	rs377591409	G	T	missense_variant	p.Ala122Glu	c.365C>A	40	0	2.91698e-05	0	0	0	0	0
CYP2D6	22	42524777	rs1270351827	GCTCCGCACCTCGCGCAGAAAGCCCGACTC	G	splice_donor_variant		c.646_666+8delGAGTCGGGCTTTCTGCGCGAGGTGCGGAG	0	0	2.91613e-05	0	0	0	0	0
CYP3A5	7	99246020	rs776843927	G	A	missense_variant	p.Pro473Ser	c.1417C>T	20	0	2.91562e-05	0	0	0	8.82068e-06	0
CYP2D6	22	42525145	rs752758046	C	G	missense_variant	p.Arg132Thr	c.395G>C	40	0	2.91358e-05	0	0	0	0	0
CYP3A5	7	99250403	rs767785315	C	G	splice_acceptor_variant		c.1027-1G>C	0	0	2.91273e-05	0	0	0	0	0
CYP2D6	22	42525149	rs1395910637	G	A	stop_gained	p.Gln131Ter	c.391C>T	0	0	2.91223e-05	0	0	0	0	0
CYP2D6	22	42524802	rs201501394	G	T	stop_gained	p.Ser217Ter	c.650C>A	0	0	2.90951e-05	0	0	0	0	0
CYP2C9	10	96745919	rs1364441398	C	T	missense_variant	p.Pro427Ser	c.1279C>T	0	0	2.90074e-05	0	0	0	0	0
CYP2B6	19	41522725	rs945106154	C	A	missense_variant	p.Pro490His	c.1469C>A	40	0	2.9004e-05	0	0	0	0	0
CYP2C9	10	96741038	rs749060448	G	T	stop_gained	p.Glu354Ter	c.1060G>T	0	0	2.89889e-05	0	0	0	0	0
CYP3A4	7	99370302	rs1446253503	C	G	missense_variant	p.Gly77Arg	c.229G>C	0	0	2.89855e-05	0	0	0	0	0
CYP2C19	10	96612496	rs774840036	G	A	missense_variant	p.Arg433Gln	c.1298G>A	0	0	2.89805e-05	0	0	0	0	0
CYP3A5	7	99272174	rs777815672	T	C	missense_variant	p.Lys67Arg	c.200A>G	40	0	2.89788e-05	0	0	0	0	0
CYP2C8	10	96828954	rs774260908	C	A	stop_gained	p.Gly9Ter	c.25G>T	0	0	2.89788e-05	0	0	0	0	0
CYP2C9	10	96745864	rs769233868	C	A	missense_variant	p.Asp408Glu	c.1224C>A	20	0	2.89721e-05	0	0	0	8.80204e-06	0
CYP2C9	10	96707548	rs775252748	A	G	missense_variant	p.Asp165Gly	c.494A>G	0	0	2.89721e-05	0	0	0	0	0
CYP2C19	10	96612507	rs1437042029	G	A	missense_variant	p.Gly437Arg	c.1309G>A	0	0	2.89721e-05	0	0	0	0	0
CYP2C9	10	96707602	rs1412546366	T	C	missense_variant	p.Phe183Ser	c.548T>C	0	0	2.89721e-05	0	0	0	0	0
CYP2C9	10	96701962	rs1304490498	C	A	missense_variant	p.Ser115Arg	c.345C>A	0	0	2.89721e-05	0	0	0	0	0
CYP2C8	10	96828969	rs763891380	G	A	stop_gained	p.Gln4Ter	c.10C>T	0	0	2.8967e-05	0	0	0	8.80747e-06	0
CYP2C8	10	96829069	rs944376559	G	C	missense_variant	p.Pro31Ala	c.91C>G	20	0	2.89654e-05	0	0	0	0	0
CYP2C9	10	96745850	rs1364340491	C	A	missense_variant	p.Pro404Thr	c.1210C>A	0	0	2.89603e-05	0	0	0	0	0
CYP2C19	10	96609744	rs781013692	T	C	missense_variant	p.Phe407Ser	c.1220T>C	0	0	2.8957e-05	0	0	0	0	0
CYP3A4	7	99365976	rs1192964856	C	T	splice_donor_variant		c.670+1G>A	0	0	2.8957e-05	0	0	0	0	0
CYP3A4	7	99377652	rs146568511	G	C	missense_variant	p.Pro43Arg	c.128C>G	0	0	2.89553e-05	0	0	0	0	0
CYP2C9	10	96748672	rs781427480	C	T	stop_gained	p.Gln454Ter	c.1360C>T	0	0	2.89553e-05	0	0	0	0	0
CYP2D6	22	42523604	rs566108360	C	G	missense_variant	p.Gly340Arg	c.1018G>C	0	0	2.89536e-05	0	0	0	0	0
CYP2C9	10	96731967	rs771320492	C	T	missense_variant	p.Ala309Val	c.926C>T	40	0	2.89519e-05	0	0	0	0	0
CYP3A4	7	99367770	rs776921395	G	A	missense_variant	p.Thr136Ile	c.407C>T	20	0	2.89519e-05	0	0	0	0	0
CYP2C9	10	96731954	rs756590868	A	G	missense_variant	p.Thr305Ala	c.913A>G	0	0	2.89519e-05	0	0	0	0	0
CYP2C9	10	96748661	rs780696025	C	A	missense_variant	p.Thr450Asn	c.1349C>A	20	0	2.89503e-05	0	0	0	0	0
CYP2C9	10	96698602	rs1394457973	AC	A	frameshift_variant	p.Asn56IlefsTer16	c.165delC	0	0	2.89503e-05	0	0	0	0	0
CYP2C8	10	96796901	rs1368648999	C	A	missense_variant	p.Cys486Phe	c.1457G>T	40	0	2.89486e-05	0	0	0	0	0
CYP2D6	22	42524337	rs750332098	G	A	missense_variant	p.Pro228Ser	c.682C>T	0	0	2.89486e-05	0	0	0	0	0
CYP2C9	10	96702098	rs776579765	G	C	missense_variant	p.Ala161Pro	c.481G>C	40	0	2.89452e-05	0	0	0	0	0
CYP2D6	22	42523535	rs770930850	C	A	missense_variant	p.Val363Leu	c.1087G>T	40	0	2.89436e-05	0	0	0	0	0
CYP2B6	19	41510315	rs773668190	G	C	missense_variant	p.Ala150Pro	c.448G>C	0	0	2.89436e-05	0	0	0	1.75988e-05	0
CYP2C9	10	96748616	rs1239884908	G	C	missense_variant	p.Cys435Ser	c.1304G>C	0	0	2.89436e-05	0	0	0	0	0
CYP2D6	22	42523913	rs747462046	C	T	missense_variant	p.Gly306Arg	c.916G>A	0	0	2.89419e-05	0	0	0	0	0
CYP3A4	7	99366018	rs1214652492	A	G	missense_variant	p.Leu210Pro	c.629T>C	0	0	2.89419e-05	0	0	0	0	0
CYP2C8	10	96796916	rs1371158132	G	T	missense_variant	p.Pro481His	c.1442C>A	20	0	2.89402e-05	0	0	0	0	0
CYP2C9	10	96698499	rs533309841	G	C	missense_variant	p.Trp20Cys	c.60G>C	0	0	2.89402e-05	0	0	0	8.81135e-06	0
CYP2C8	10	96796911	rs757657903	A	C	missense_variant	p.Tyr483Asp	c.1447T>G	0	0	2.89402e-05	0	0	0	0	0
CYP2C9	10	96701735	rs1447590057	A	G	missense_variant	p.Arg97Gly	c.289A>G	0	0	2.89385e-05	0	0	0	0	0
CYP2C9	10	96701718	rs750075832	GAGAGGAGTTTTCTGGA	G	frameshift_variant	p.Glu93AlafsTer32	c.278_293delAGTTTTCTGGAAGAGG	0	0	2.89369e-05	0	0	0	0	0
CYP3A4	7	99366084	rs1335822753	G	A	missense_variant	p.Ser188Leu	c.563C>T	20	0	2.89352e-05	0	0	0	0	0
CYP3A4	7	99381651	rs763532571	G	C	missense_variant	p.Ser18Arg	c.54C>G	40	0	2.89335e-05	0	0	0	0	0
CYP2C8	10	96824627	rs1239576080	T	A	missense_variant	p.Asp191Val	c.572A>T	0	0	2.89335e-05	0	0	0	0	0
CYP2C8	10	96824636	rs760549145	T	C	missense_variant	p.Asp188Gly	c.563A>G	40	0	2.89318e-05	0	0	0	0	0
CYP2C9	10	96701711	rs371997605	G	A	missense_variant	p.Asp89Asn	c.265G>A	40	0	2.89318e-05	0	0	0	0	0
CYP3A4	7	99366094	rs571616925	T	C	missense_variant	p.Thr185Ala	c.553A>G	40	0	2.89318e-05	0	0	0	0	0
CYP3A4	7	99358450	rs181210913	C	T	missense_variant	p.Glu470Lys	c.1408G>A	20	0	2.89318e-05	0	0	0	0	0
CYP3A4	7	99366105	rs1473654330	A	G	missense_variant	p.Met181Thr	c.542T>C	20	0	2.89318e-05	0	0	0	0	0
CYP2C9	10	96701702	rs1417822067	G	C	missense_variant	p.Ala86Pro	c.256G>C	0	0	2.89318e-05	0	0	0	0	0
CYP2C9	10	96701686	rs200794294	T	A	stop_gained	p.Tyr80Ter	c.240T>A	0	0	2.89318e-05	0	0	0	0	0
CYP2B6	19	41522671	rs760602974	C	T	missense_variant	p.Pro472Leu	c.1415C>T	20	0	2.89268e-05	0	0	0	0	0
CYP2A6	19	41352790	rs139639589	C	G	missense_variant	p.Arg274Pro	c.821G>C	0	0	2.89268e-05	0	0	0	0	0
CYP2A6	19	41354126	rs771986786	G	C	missense_variant	p.Gln218Glu	c.652C>G	40	0	2.89251e-05	0	0	0	8.80096e-06	0
CYP2C19	10	96540274	rs990327155	C	T	missense_variant	p.Thr167Ile	c.500C>T	40	0	2.89251e-05	0	0	0	8.79477e-06	0
CYP2B6	19	41510284	rs756140285	G	T	missense_variant	p.Lys139Asn	c.417G>T	20	0	2.89251e-05	0	0	0	0	0
CYP2B6	19	41510026	rs183427203	CG	C	frameshift_variant	p.Gly99GlufsTer15	c.296delG	0	0	2.89251e-05	0	0	0	0	0
CYP3A4	7	99359858	rs780943065	C	T	missense_variant	p.Met353Ile	c.1059G>A	0	0	2.89235e-05	0	0	0	0	0
CYP2C19	10	96540295	rs753980288	C	A	missense_variant	p.Pro174His	c.521C>A	40	0	2.89218e-05	0	0	0	0	0
CYP2A6	19	41351954	rs750013640	T	C	missense_variant	p.Thr294Ala	c.880A>G	40	0	2.89201e-05	0	0	0	0	0
CYP2B6	19	41518279	rs1201845423	A	ATAAT	stop_gained	p.Tyr348Ter	c.1043_1044insATTA	0	0	2.89201e-05	0	0	0	0	0
CYP3A5	7	99247745	rs1392612248	A	G	missense_variant	p.Leu455Pro	c.1364T>C	20	0	2.89184e-05	0	0	0	0	0
CYP2B6	19	41512837	rs1303503226	T	C	missense_variant	p.Phe171Ser	c.512T>C	20	0	2.89184e-05	0	0	0	0	0
CYP2A6	19	41351354	rs374200109	C	G	missense_variant	p.Gly336Arg	c.1006G>C	0	0	2.89184e-05	0	0	0	1.75849e-05	0
CYP2B6	19	41522601	rs1229063094	T	G	missense_variant	p.Phe449Val	c.1345T>G	0	0	2.89184e-05	0	0	0	0	0
CYP2B6	19	41522575	rs758789145	G	T	missense_variant	p.Gly440Val	c.1319G>T	25	0	2.89168e-05	0	0	0	8.85975e-06	0
CYP3A4	7	99359854	rs1462817145	A	G	missense_variant	p.Tyr355His	c.1063T>C	0	0	2.89168e-05	0	0	0	0	0
CYP3A5	7	99262939	rs1355793763	T	C	splice_acceptor_variant		c.522-2A>G	0	0	2.89168e-05	0	0	0	0	0
CYP2B6	19	41510014	rs775262892	GCCTTCTC	G	frameshift_variant	p.Ala94ValfsTer18	c.281_287delCCTTCTC	0	0	2.89168e-05	0	0	0	0	0
CYP2B6	19	41522605	rs757421947	T	G	missense_variant	p.Phe450Cys	c.1349T>G	25	0	2.89151e-05	0	0	0	0	0
CYP2A6	19	41351246	rs776018244	G	A	missense_variant	p.Arg372Cys	c.1114C>T	20	0	2.89151e-05	0	0	0	8.79136e-06	0
CYP2B6	19	41518289	rs1468301771	G	A	missense_variant	p.Ala351Thr	c.1051G>A	0	0	2.89151e-05	0	0	0	0	0
CYP2A6	19	41351929	rs1361286546	C	T	missense_variant	p.Gly302Asp	c.905G>A	0	0	2.89151e-05	0	0	0	0	0
CYP2A6	19	41349747	rs765005914	A	G	missense_variant	p.Phe480Ser	c.1439T>C	0	0	2.89151e-05	0	0	0	0	0
CYP3A4	7	99355852	rs141749477	C	G	splice_acceptor_variant		c.1417-1G>C	0	0	2.89151e-05	0	0	0	0	0
CYP2A6	19	41352809	rs1443303514	T	G	missense_variant	p.Ile268Leu	c.802A>C	40	0	2.89134e-05	0	0	0	0	0
CYP3A5	7	99262858	rs767504862	C	G	missense_variant	p.Asp201His	c.601G>C	20	0	2.89134e-05	0	0	0	0	0
CYP2A6	19	41351933	rs771319834	C	T	missense_variant	p.Gly301Arg	c.901G>A	20	0	2.89134e-05	0	0	0	0	0
CYP2A6	19	41352818	rs776087815	G	C	missense_variant	p.Arg265Gly	c.793C>G	0	0	2.89134e-05	0	0	0	0	0
CYP2A6	19	41351937	rs1344346110	GA	G	frameshift_variant	p.Phe299SerfsTer20	c.896delT	0	0	2.89134e-05	0	0	0	0	0
CYP2C19	10	96580272	rs58744432	C	G	missense_variant	p.Ser280Cys	c.839C>G	40	0	2.89118e-05	0	0	0	0	0
CYP3A5	7	99262888	rs1475746576	C	T	missense_variant	p.Val191Met	c.571G>A	40	0	2.89118e-05	0	0	0	0	0
CYP2B6	19	41509943	rs577681802	T	C	missense_variant	p.Leu70Pro	c.209T>C	20	0	2.89118e-05	0	0	0	0	0
CYP3A5	7	99247763	rs141469784	A	G	missense_variant	p.Met449Thr	c.1346T>C	20	0	2.89118e-05	0	0	0	1.75849e-05	0
CYP2C19	10	96602719	rs760564897	C	T	missense_variant	p.Pro363Ser	c.1087C>T	0	0	2.89118e-05	0	0	0	0	0
CYP2B6	19	41518372	rs1329894263	AG	A	frameshift_variant	p.Tyr380ThrfsTer13	c.1137delG	0	0	2.89118e-05	0	0	0	0	0
CYP2C19	10	96602645	rs568429823	G	A	missense_variant	p.Cys338Tyr	c.1013G>A	40	0	2.89101e-05	0	0	0	8.79755e-06	0
CYP3A5	7	99270291	rs1489578513	C	G	missense_variant	p.Gly77Ala	c.230G>C	20	0	2.89101e-05	0	0	0	0	0
CYP2C8	10	96798767	rs201421851	G	C	missense_variant	p.Ser393Cys	c.1178C>G	0	0	2.89101e-05	0	0	0	0	0
CYP2B6	19	41518612		C	G	missense_variant	p.Leu396Val	c.1186C>G	40	0	2.89084e-05	0	0	0	0	0
CYP2B6	19	41518653	rs1335878430	T	A	missense_variant	p.Asn409Lys	c.1227T>A	20	0	2.89084e-05	0	0	0	0	0
CYP2C8	10	96805621	rs1277437933	T	C	missense_variant	p.Ser303Gly	c.907A>G	20	0	2.89084e-05	0	0	0	0	0
CYP2B6	19	41497307	rs1378385483	G	A	missense_variant	p.Gly33Arg	c.97G>A	0	0	2.89084e-05	0	0	0	0	0
CYP2B6	19	41518678	rs867126676	G	T	missense_variant	p.Gly418Trp	c.1252G>T	0	0	2.89084e-05	0	0	0	0	0
CYP3A5	7	99247784	rs1267703650	A	G	missense_variant	p.Ile442Thr	c.1325T>C	0	0	2.89084e-05	0	0	0	0	0
CYP3A5	7	99260479	rs1469971885	C	G	missense_variant	p.Met275Ile	c.825G>C	0	0	2.89084e-05	0	0	0	0	0
CYP2C19	10	96602667	rs1446297120	G	A	missense_variant	p.Met345Ile	c.1035G>A	0	0	2.89084e-05	0	0	0	0	0
CYP2B6	19	41512875	rs747876111	T	C	missense_variant	p.Phe184Leu	c.550T>C	0	0	2.89084e-05	0	0	0	0	0
CYP2B6	19	41518663	rs749827793	T	C	missense_variant	p.Phe413Leu	c.1237T>C	0	0	2.89084e-05	0	0	0	0	0
CYP2C19	10	96535158	rs957650583	A	G	missense_variant	p.Ser115Gly	c.343A>G	0	0	2.89084e-05	0	0	0	8.79013e-06	0
CYP2C19	10	96580342	rs1375232279	C	A	missense_variant	p.Ser303Arg	c.909C>A	0	0	2.89084e-05	0	0	0	8.78982e-06	0
CYP2C19	10	96534958	rs1215299915	AAG	A	frameshift_variant	p.Arg105SerfsTer2	c.315_316delAG	0	0	2.89084e-05	0	0	0	0	0
CYP2C19	10	96534971	rs1429211377	G	T	stop_gained	p.Gly109Ter	c.325G>T	0	0	2.89084e-05	0	0	0	0	0
CYP2C19	10	96580370	rs773121944	CT	C	frameshift_variant	p.Leu313ArgfsTer2	c.938delT	0	0	2.89084e-05	0	0	0	0	0
CYP2B6	19	41518645	rs193922918	GC	G	frameshift_variant	p.Phe408SerfsTer13	c.1221delC	0	0	2.89084e-05	0	0	0	0	0
CYP2B6	19	41512938	rs767152539	A	AC	frameshift_variant	p.Ser207PhefsTer12	c.614dupC	0	0	2.89084e-05	0	0	0	0	0
CYP2D6	22	42525122		G	A	missense_variant	p.Arg140Cys	c.418C>T	40	0	2.84414e-05	0	0	0	1.57565e-05	0
CYP2D6	22	42525143	rs1230912765	G	A	missense_variant	p.Arg133Cys	c.397C>T	20	0	2.84398e-05	0	0	0	7.88469e-06	0
CYP3A4	7	99367773	rs1483230173	G	A	missense_variant	p.Pro135Leu	c.404C>T	0	0	2.82566e-05	0	0	0	7.7517e-06	0
CYP2C8	10	96798785	rs1439245527	A	G	missense_variant	p.Ile387Thr	c.1160T>C	0	0	2.82215e-05	0	0	0	2.3232e-05	0
CYP3A4	7	99359802	rs374926260	C	G	missense_variant	p.Arg372Thr	c.1115G>C	0	0	2.82199e-05	0	0	0	7.74533e-06	0
CYP2C8	10	96802760	rs762895826	G	A	missense_variant	p.Pro346Ser	c.1036C>T	0	0	2.82183e-05	0	0	0	2.32252e-05	0
CYP2D6	22	42525796	rs779059957	G	T	missense_variant	p.Ala99Asp	c.296C>A	40	0	0	0	0	0	2.81152e-05	0
CYP3A5	7	99261705	rs747285817	G	T	missense_variant	p.Phe228Leu	c.684C>A	0	0	0	0	0	0	2.79913e-05	0
CYP2D6	22	42524185	rs759788437	C	A	missense_variant	p.Glu278Asp	c.834G>T	20	0	0	0	0	0	2.7526e-05	0
CYP2D6	22	42526691	rs771774661	G	A	missense_variant	p.Pro35Ser	c.103C>T	0	0	0	0	0	0	2.74972e-05	0
CYP2D6	22	42525154	rs746272785	C	A	missense_variant	p.Arg129Leu	c.386G>T	40	0	0	0	0	0	2.6976e-05	0
CYP2A6	19	41352950	rs1355987013	C	T	missense_variant	p.Glu221Lys	c.661G>A	40	0	0	0	0	0	2.67118e-05	0
CYP2A6	19	41350668	rs767791200	C	T	missense_variant	p.Val391Met	c.1171G>A	20	0	0	0	0	0	2.65304e-05	0
CYP3A4	7	99370212	rs773624444	C	A	splice_donor_variant		c.318+1G>T	0	0	0	0	0	0	2.64938e-05	0
CYP3A4	7	99377614	rs758723616	C	T	splice_donor_variant		c.165+1G>A	0	0	0	0	0	0	2.64546e-05	0
CYP3A4	7	99375666	rs59418896	T	C	missense_variant	p.Tyr68Cys	c.203A>G	0	0	0	0	0	0	2.64443e-05	0
CYP2D6	22	42523609	rs771811053	A	AC	frameshift_variant	p.Val338GlyfsTer12	c.1012dupG	0	0	0	0	0	0	2.64336e-05	0
CYP2C9	10	96698543	rs753338224	C	T	missense_variant	p.Pro35Leu	c.104C>T	20	0	0	0	0	0	2.64303e-05	0
CYP2C9	10	96740989	rs760277731	C	CA	frameshift_variant	p.Cys338MetfsTer23	c.1011_1012insA	0	0	0	0	0	0	2.64191e-05	0
CYP3A4	7	99367808	rs781017870	A	C	missense_variant	p.Asp123Glu	c.369T>G	40	0	0	0	0	0	2.64164e-05	0
CYP2C19	10	96612490	rs770375701	G	A	missense_variant	p.Gly431Glu	c.1292G>A	0	0	0	0	0	0	2.64094e-05	0
CYP2B6	19	41516029	rs771996518	C	T	missense_variant	p.Pro318Leu	c.953C>T	0	0	0	0	0	0	2.64024e-05	0
CYP2B6	19	41522670	rs147410578	C	T	missense_variant	p.Pro472Ser	c.1414C>T	0	0	0	0	0	0	2.63922e-05	0
CYP3A4	7	99359694	rs368005287	C	T	stop_gained	p.Trp408Ter	c.1223G>A	0	0	0	0	0	0	2.63908e-05	0
CYP2C8	10	96827346	rs1467760683	CA	C	frameshift_variant	p.Asn90LysfsTer67	c.270delT	0	0	0	0	0	0	2.63903e-05	0
CYP3A4	7	99359709	rs372231982	C	G	missense_variant	p.Arg403Pro	c.1208G>C	40	0	0	0	0	0	2.63899e-05	0
CYP2C9	10	96701639	rs1176755716	T	C	missense_variant	p.Phe65Leu	c.193T>C	40	0	0	0	0	0	2.63885e-05	0
CYP3A5	7	99264311	rs764576184	A	G	missense_variant	p.Met145Thr	c.434T>C	0	0	0	0	0	0	2.63875e-05	0
CYP2A6	19	41350536	rs755365845	C	T	missense_variant	p.Gly435Arg	c.1303G>A	0	0	0	0	0	0	2.63787e-05	0
CYP2B6	19	41512879	rs773117000	G	A	missense_variant	p.Gly185Glu	c.554G>A	0	0	0	0	0	0	2.63783e-05	0
CYP2C8	10	96802793	rs752449186	T	C	missense_variant	p.Arg335Gly	c.1003A>G	40	0	0	0	0	0	2.63769e-05	0
CYP3A5	7	99277506	rs1264426886	G	T	missense_variant	p.Pro5Gln	c.14C>A	0	0	0	0	0	0	2.63741e-05	0
CYP2C19	10	96535224	rs374950950	G	C	missense_variant	p.Gly137Arg	c.409G>C	0	0	0	0	0	0	2.63722e-05	0
CYP2D6	22	42526620		GA	G	frameshift_variant	p.Phe58SerfsTer35	c.173del	0	2.53498e-05	0	0	0	0	0	0
CYP2D6	22	42522718		A	G	missense_variant	p.Met451Thr	c.1352T>C	0	2.47317e-05	0	0	0	0	0	0
CYP2D6	22	42524192		A	C	missense_variant	p.Leu276Arg	c.827T>G	20	2.47048e-05	0	0	0	0	0	0
CYP2D6	22	42522665	rs1135833	G	T	missense_variant	p.Pro469Thr	c.1405C>A	20	2.45833e-05	0	0	0	0	0	0
CYP2D6	22	42522664		G	C	missense_variant	p.Pro469Arg	c.1406C>G	20	2.45495e-05	0	0	0	0	0	0
CYP2D6	22	42522855	rs1385634315	G	T	missense_variant	p.Ala438Glu	c.1313C>A	0	2.45327e-05	0	0	0	0	1.4778e-05	0
CYP2D6	22	42522865	rs979622353	G	A	missense_variant	p.Pro435Ser	c.1303C>T	0	2.4523e-05	0	0	0	0	0	0
CYP2D6	22	42526748	rs1167414191	A	C	missense_variant	p.Phe16Val	c.46T>G	40	2.44571e-05	0	0	0	0	0	0
CYP2D6	22	42522945		A	T	missense_variant	p.Val408Asp	c.1223T>A	40	2.44332e-05	0	0	0	0	0	0
CYP2D6	22	42523451		T	G	missense_variant	p.Lys391Gln	c.1171A>C	0	2.44153e-05	0	0	0	0	0	0
CYP2A6	19	41355765	rs199545200	G	C	missense_variant	p.Arg101Gly	c.301C>G	0	2.43926e-05	0	0	0	0	0	0
CYP2A6	19	41349858	rs780656395	C	T	missense_variant	p.Gly443Asp	c.1328G>A	40	2.43902e-05	0	0	0	0	0	0
CYP2B6	19	41510290	rs1466875286	T	G	missense_variant	p.Ser141Arg	c.423T>G	20	2.43902e-05	0	0	0	0	0	0
CYP2A6	19	41351932	rs60823196	C	A	missense_variant	p.Gly301Val	c.902G>T	20	2.43843e-05	0	0	0	0	0	0
CYP2D6	22	42525743	rs905048715	G	A	stop_gained	p.Gln117Ter	c.349C>T	0	2.43677e-05	0	0	0	0	0	0
CYP2D6	22	42525738	rs1330523501	G	A	splice_donor_variant		c.352+2C>T	0	2.43665e-05	0	0	0	0	0	0
CYP2A6	19	41351245	rs145036049	C	G	missense_variant	p.Arg372Pro	c.1115G>C	20	2.43641e-05	0	0	0	0	0	0
CYP2A6	19	41351204	rs1194609386	G	A	missense_variant	p.Pro386Ser	c.1156C>T	20	2.43546e-05	0	0	0	0	0	0
CYP2D6	22	42523637		C	T	splice_acceptor_variant		c.986-1G>A	0	2.43499e-05	0	0	0	0	0	0
CYP2A6	19	41349778	rs370375659	C	A	missense_variant	p.Asp470Tyr	c.1408G>T	20	2.43475e-05	0	0	0	0	0	0
CYP2A6	19	41351251	rs142447929	A	G	missense_variant	p.Leu370Ser	c.1109T>C	40	2.43427e-05	0	0	0	0	1.47254e-05	0
CYP2A6	19	41351261	rs147883801	G	C	missense_variant	p.Pro367Ala	c.1099C>G	0	2.43427e-05	0	0	0	0	0	0
CYP2A6	19	41350536		C	A	stop_gained	p.Gly435Ter	c.1303G>T	0	2.43345e-05	0	0	0	0	0	0
CYP2D6	22	42525142	rs1297410421	C	T	missense_variant	p.Arg133His	c.398G>A	20	2.43191e-05	0	0	0	0	0	0
CYP2D6	22	42525122	rs1348130038	G	T	missense_variant	p.Arg140Ser	c.418C>A	40	2.43049e-05	0	0	0	0	0	0
CYP2B6	19	41515223	rs1445865025	G	A	missense_variant	p.Val249Met	c.745G>A	40	2.42848e-05	0	0	0	0	0	0
CYP2D6	22	42523561	rs139441693	G	A	missense_variant	p.Pro354Leu	c.1061C>T	0	2.42836e-05	0	0	0	0	0	0
CYP2D6	22	42523564	rs747740702	A	C	missense_variant	p.Met353Arg	c.1058T>G	0	2.42707e-05	0	0	0	0	0	0
CYP2A6	19	41354645		G	C	missense_variant	p.Arg123Gly	c.367C>G	20	2.42683e-05	0	0	0	0	0	0
CYP2D6	22	42523563	rs780818247	C	G	missense_variant	p.Met353Ile	c.1059G>C	0	2.4266e-05	0	0	0	0	0	0
CYP2A6	19	41352838	rs58720852	G	T	missense_variant	p.Thr258Lys	c.773C>A	20	2.42213e-05	0	0	0	0	0	0
CYP2A6	19	41354585	rs1172424079	G	C	missense_variant	p.Arg143Gly	c.427C>G	20	2.42189e-05	0	0	0	0	0	0
CYP2B6	19	41509964		T	C	start_lost	p.Met1?	c.2T>C	0	2.4206e-05	0	0	0	0	0	0
CYP2C8	10	96824712		G	A	missense_variant	p.Pro163Ser	c.487C>T	20	2.41861e-05	0	0	0	0	0	0
CYP2B6	19	41497347	rs1171619187	T	C	missense_variant	p.Met46Thr	c.137T>C	0	2.41838e-05	0	0	0	0	0	0
CYP3A4	7	99359737		C	G	missense_variant	p.Val394Leu	c.1180G>C	20	2.41721e-05	0	0	0	0	0	0
CYP3A4	7	99359446		G	GT	stop_gained	p.Tyr433Ter	c.1298dup	0	2.41686e-05	0	0	0	0	0	0
CYP2B6	19	41516026		A	G	missense_variant	p.Tyr317Cys	c.950A>G	0	2.41674e-05	0	0	0	0	0	0
CYP2B6	19	41518317	rs1274446419	C	A	missense_variant	p.Ser360Tyr	c.1079C>A	40	2.41639e-05	0	0	0	0	0	0
CYP3A4	7	99367789	rs778013004	G	C	missense_variant	p.Arg130Gly	c.388C>G	0	2.41546e-05	0	0	0	0	0	0
CYP2C19	10	96534854		G	T	missense_variant	p.Gly70Cys	c.208G>T	0	2.41511e-05	0	0	0	0	0	0
CYP2C19	10	96612546	rs1253000953	A	C	missense_variant	p.Thr450Pro	c.1348A>C	0	2.41511e-05	0	0	0	0	0	0
CYP2C19	10	96540310	rs1019684880	G	T	missense_variant	p.Cys179Phe	c.536G>T	0	2.41499e-05	0	0	0	0	0	0
CYP3A5	7	99272206		AC	A	frameshift_variant	p.Gly56ValfsTer34	c.167del	0	2.41488e-05	0	0	0	0	0	0
CYP3A5	7	99247855		C	A	missense_variant	p.Arg418Ser	c.1254G>T	0	2.41464e-05	0	0	0	0	0	0
CYP2C19	10	96612529		A	G	missense_variant	p.Glu444Gly	c.1331A>G	0	2.41453e-05	0	0	0	0	0	0
CYP2C19	10	96612507	rs1437042029	G	T	stop_gained	p.Gly437Ter	c.1309G>T	0	2.41453e-05	0	0	0	0	0	0
CYP2C9	10	96731972	rs954646727	C	T	missense_variant	p.Leu311Phe	c.931C>T	40	2.41418e-05	0	0	0	0	0	0
CYP3A4	7	99361578	rs375997724	G	A	missense_variant	p.Thr309Ile	c.926C>T	0	2.41418e-05	0	0	0	0	0	0
CYP2C19	10	96612574		A	C	missense_variant	p.Lys459Thr	c.1376A>C	40	2.41371e-05	0	0	0	0	0	0
CYP3A5	7	99250233		T	C	missense_variant	p.Tyr399Cys	c.1196A>G	40	2.41371e-05	0	0	0	0	0	0
CYP2C19	10	96522554	rs1354294789	C	A	missense_variant	p.Pro31His	c.92C>A	0	2.41359e-05	0	0	0	0	0	0
CYP2C8	10	96797009		G	C	missense_variant	p.Thr450Ser	c.1349C>G	20	2.41348e-05	0	0	0	0	0	0
CYP2B6	19	41518605		C	A	missense_variant	p.Ser393Arg	c.1179C>A	20	2.41336e-05	0	0	0	0	0	0
CYP2C9	10	96748633		G	A	missense_variant	p.Ala441Thr	c.1321G>A	0	2.41336e-05	0	0	0	0	0	0
CYP2C9	10	96701948	rs1482163777	G	C	splice_acceptor_variant		c.332-1G>C	0	2.41336e-05	0	0	0	0	0	0
CYP2C19	10	96609774	rs1232142122	G	A	missense_variant	p.Gly417Glu	c.1250G>A	20	2.41324e-05	0	0	0	0	0	0
CYP2C8	10	96827390	rs1366993620	A	C	missense_variant	p.Val76Gly	c.227T>G	20	2.41324e-05	0	0	0	0	0	0
CYP3A5	7	99250341	rs199603375	G	A	missense_variant	p.Thr363Ile	c.1088C>T	40	2.41313e-05	0	0	0	0	0	0
CYP2C9	10	96741037		C	G	missense_variant	p.His353Gln	c.1059C>G	0	2.41313e-05	0	0	0	0	0	0
CYP2C9	10	96698549		C	T	missense_variant	p.Pro37Leu	c.110C>T	0	2.41313e-05	0	0	0	0	0	0
CYP3A4	7	99359701		T	A	stop_gained	p.Lys406Ter	c.1216A>T	0	2.41313e-05	0	0	0	0	0	0
CYP3A4	7	99361519		G	A	stop_gained	p.Gln329Ter	c.985C>T	0	2.41301e-05	0	0	0	0	0	0
CYP3A5	7	99264259		CCG	C	frameshift_variant	p.Arg162GlyfsTer46	c.484_485del	0	2.41289e-05	0	0	0	0	0	0
CYP2C19	10	96602698		C	T	stop_gained	p.Gln356Ter	c.1066C>T	0	2.41289e-05	0	0	0	0	0	0
CYP2C8	10	96829157	rs1359014715	C	T	start_lost	p.Met1?	c.3G>A	0	2.41289e-05	0	0	0	0	0	0
CYP3A5	7	99264654		A	G	missense_variant	p.Ile118Thr	c.353T>C	20	2.41278e-05	0	0	0	0	0	0
CYP2C8	10	96818160	rs1373495398	GTTCT	G	frameshift_variant	p.Lys249AsnfsTer19	c.747_750del	0	2.41278e-05	0	0	0	0	0	0
CYP2C8	10	96829151	rs1272331820	AG	A	frameshift_variant	p.Pro3LeufsTer43	c.8del	0	2.41278e-05	0	0	0	0	0	0
CYP2C9	10	96731909	rs1222611759	A	G	missense_variant	p.Thr290Ala	c.868A>G	40	2.41255e-05	0	0	0	0	0	0
CYP2C8	10	96827043		C	G	missense_variant	p.Gly135Arg	c.403G>C	0	2.41255e-05	0	0	0	0	0	0
CYP3A4	7	99364780		C	A	stop_gained	p.Glu258Ter	c.772G>T	0	2.41255e-05	0	0	0	0	0	0
CYP3A4	7	99355811		T	C	missense_variant	p.Glu486Gly	c.1457A>G	20	2.41243e-05	0	0	0	0	0	0
CYP3A5	7	99247721		G	A	missense_variant	p.Ser463Phe	c.1388C>T	20	2.41243e-05	0	0	0	0	0	0
CYP2C9	10	96748646	rs200382419	T	A	missense_variant	p.Leu445Gln	c.1334T>A	20	2.41231e-05	0	0	0	0	0	0
CYP2C9	10	96702062	rs754487195	G	C	missense_variant	p.Ala149Pro	c.445G>C	0	2.41231e-05	0	0	0	0	0	0
CYP2C9	10	96701976	rs984177820	G	T	missense_variant	p.Trp120Leu	c.359G>T	0	2.41231e-05	0	0	0	0	0	0
CYP3A5	7	99264636		T	C	missense_variant	p.Glu124Gly	c.371A>G	20	2.4122e-05	0	0	0	0	0	0
CYP2C19	10	96580354		A	T	missense_variant	p.Arg307Ser	c.921A>T	0	2.4122e-05	0	0	0	0	0	0
CYP2C9	10	96745875	rs1370493061	T	G	missense_variant	p.Phe412Cys	c.1235T>G	0	2.4122e-05	0	0	0	0	0	0
CYP2C8	10	96827352	rs1465803140	C	T	missense_variant	p.Asp89Asn	c.265G>A	40	2.41208e-05	0	0	0	0	0	0
CYP2C9	10	96701631	rs867193471	G	A	missense_variant	p.Gly62Asp	c.185G>A	0	2.41196e-05	0	0	0	0	0	0
CYP2C9	10	96701646	rs772658219	T	C	missense_variant	p.Leu67Pro	c.200T>C	20	2.41185e-05	0	0	0	0	0	0
CYP2C9	10	96698441		T	C	start_lost	p.Met1?	c.2T>C	0	2.41173e-05	0	0	0	0	0	0
CYP3A4	7	99355767		T	TTAGAC	frameshift_variant	p.Ser501ValfsTer2	c.1500_1501insGTCTA	0	2.41161e-05	0	0	0	0	0	0
CYP2C8	10	96828977	rs1204255739	A	G	start_lost	p.Met1?	c.2T>C	0	2.41115e-05	0	0	0	0	0	0
CYP2D6	22	42522911	rs753603622	G	T	missense_variant	p.His419Gln	c.1257C>A	0	0	0	0	0	0	2.3709e-05	0
CYP3A5	7	99250183	rs140521496	G	A	missense_variant	p.Pro416Ser	c.1246C>T	0	0	0	0	0	0	2.3666e-05	0
CYP2D6	22	42524890	rs763216774	A	G	missense_variant	p.Ser188Pro	c.562T>C	20	0	0	0	0	0	2.35755e-05	0
CYP2C9	10	96708905	rs895080856	G	A	missense_variant	p.Gly228Glu	c.683G>A	20	0	0	0	0	0	2.34071e-05	0
CYP3A4	7	99364830	rs945611939	AAC	A	frameshift_variant	p.Phe241SerfsTer36	c.720_721delGT	0	0	0	0	0	0	2.33554e-05	0
CYP2C9	10	96709013	rs761895497	T	C	missense_variant	p.Ile264Thr	c.791T>C	0	0	0	0	0	0	2.33449e-05	0
CYP3A4	7	99361609	rs756077272	A	G	missense_variant	p.Ser299Pro	c.895T>C	20	0	0	0	0	0	2.32829e-05	0
CYP2C8	10	96797045	rs372999683	T	C	missense_variant	p.Glu438Gly	c.1313A>G	0	0	0	0	0	0	2.32728e-05	0
CYP2C8	10	96827101	rs369552457	G	T	missense_variant	p.Ser115Arg	c.345C>A	0	0	0	0	0	0	2.32674e-05	0
CYP2C8	10	96797031	rs369600584	T	G	missense_variant	p.Met443Leu	c.1327A>C	40	0	0	0	0	0	2.3267e-05	0
CYP2C19	10	96612571	rs761587034	T	G	missense_variant	p.Leu458Arg	c.1373T>G	20	0	0	0	0	0	2.32432e-05	0
CYP2A6	19	41350565	rs1253154147	T	G	missense_variant	p.Lys425Thr	c.1274A>C	0	0	0	0	0	0	2.32364e-05	0
CYP3A5	7	99250371	rs748831637	ATCTGTACCACGGCATCATAGGTAGG	A	frameshift_variant	p.Pro345TrpfsTer8	c.1033_1057delCCTACCTATGATGCCGTGGTACAGA	0	0	0	0	0	0	2.32364e-05	0
CYP3A5	7	99264609	rs1383200930	A	G	missense_variant	p.Leu133Pro	c.398T>C	0	0	0	0	0	0	2.3227e-05	0
CYP2D6	22	42524886	rs1164379625	A	C	missense_variant	p.Leu189Arg	c.566T>G	0	0	0	0	0	0	2.29553e-05	0
CYP2D6	22	42525887	rs761841577	A	G	missense_variant	p.Phe69Leu	c.205T>C	20	0	0	0	0	0	2.217e-05	0
CYP2C8	10	96800718	rs1269496402	C	G	splice_acceptor_variant		c.892-1G>C	0	0	0	0	0	0	2.09978e-05	0
CYP2D6	22	42524866	rs755518310	C	T	missense_variant	p.Glu196Lys	c.586G>A	20	0	0	0	0	0	2.06646e-05	0
CYP2D6	22	42525382	rs1174898951	C	T	splice_donor_variant		c.352+1G>A	0	0	0	0	0	0	2.05212e-05	0
CYP3A5	7	99269410	rs1313225219	CA	C	frameshift_variant	p.Cys137ValfsTer55	c.409delT	0	0	0	0	0	0	1.87385e-05	0
CYP3A5	7	99269409	rs1257468120	A	T	stop_gained	p.Cys137Ter	c.411T>A	0	0	0	0	0	0	1.87329e-05	0
CYP2D6	22	42525791	rs369390846	G	A	missense_variant	p.Arg101Cys	c.301C>T	0	0	0	0	0	0	1.8708e-05	0
CYP2D6	22	42524872		G	A	missense_variant	p.Arg194Cys	c.580C>T	0	0	0	0	0	0	1.85244e-05	0
CYP2D6	22	42526701		TG	T	frameshift_variant	p.Ala31AspfsTer62	c.92delC	0	0	0	0	0	0	1.84478e-05	0
CYP2C8	10	96827117	rs756367430	A	AGT	frameshift_variant	p.Leu24TyrfsTer2	c.70_71insAC	0	0	0	0	0	0	1.83086e-05	0
CYP2D6	22	42526681	rs1287287392	AGG	A	frameshift_variant	p.Leu38AlafsTer215	c.111_112delCC	0	0	0	0	0	0	1.81409e-05	0
CYP2D6	22	42524213	rs72549352	C	G	missense_variant	p.Arg269Pro	c.806G>C	0	0	0	0	0	0	1.80476e-05	0
CYP2D6	22	42524214	rs367543000	G	C	missense_variant	p.Arg269Gly	c.805C>G	0	0	0	0	0	0	1.80128e-05	0
CYP2B6	19	41522549	rs767669267	AG	A	splice_acceptor_variant	p.Lys433SerfsTer38	c.1296delG	0	0	0	0	0	0	1.7882e-05	0
CYP2C9	10	96708999	rs747588944	C	A	missense_variant	p.Asn259Lys	c.777C>A	40	0	0	0	0	0	1.77016e-05	0
CYP2C9	10	96709013	rs761895497	T	G	missense_variant	p.Ile264Ser	c.791T>G	0	0	0	0	0	0	1.76863e-05	0
CYP2A6	19	41351861	rs374963618	C	G	missense_variant	p.Ala325Pro	c.973G>C	20	0	0	0	0	0	1.76832e-05	0
CYP2C8	10	96797068	rs769405632	T	G	splice_acceptor_variant		c.1292-2A>C	0	0	0	0	0	0	1.76678e-05	0
CYP2A6	19	41349720	rs770115266	A	G	missense_variant	p.Met489Thr	c.1466T>C	40	0	0	0	0	0	1.76541e-05	0
CYP2D6	22	42523448	rs752858790	C	A	splice_donor_variant		c.1173+1G>T	0	0	0	0	0	0	1.76516e-05	0
CYP3A4	7	99370238	rs775220785	C	T	missense_variant	p.Cys98Tyr	c.293G>A	0	0	0	0	0	0	1.76498e-05	0
CYP2A6	19	41354596	rs762256945	C	T	missense_variant	p.Gly139Glu	c.416G>A	0	0	0	0	0	0	1.76473e-05	0
CYP2A6	19	41355800	rs766889674	TC	T	frameshift_variant	p.Glu89ArgfsTer86	c.265delG	0	0	0	0	0	0	1.76448e-05	0
CYP2C8	10	96818207	rs1304200786	T	A	missense_variant	p.Lys235Ile	c.704A>T	20	0	0	0	0	0	1.76395e-05	0
CYP2C8	10	96824683	rs553407481	A	T	stop_gained	p.Cys172Ter	c.516T>A	0	0	0	0	0	0	1.76367e-05	0
CYP2D6	22	42523634	rs761795361	G	A	missense_variant	p.Arg330Cys	c.988C>T	20	0	0	0	0	0	1.7632e-05	0
CYP2A6	19	41356259	rs753944846	G	A	stop_gained	p.Gln25Ter	c.73C>T	0	0	0	0	0	0	1.76295e-05	0
CYP2C8	10	96829062	rs1400611147	G	A	missense_variant	p.Pro33Leu	c.98C>T	0	0	0	0	0	0	1.76258e-05	0
CYP2D6	22	42523574	rs748850584	G	A	stop_gained	p.Gln350Ter	c.1048C>T	0	0	0	0	0	0	1.76249e-05	0
CYP2A6	19	41351878	rs752037419	T	C	missense_variant	p.Lys319Arg	c.956A>G	40	0	0	0	0	0	1.76227e-05	0
CYP2C8	10	96818134	rs1452925797	A	T	missense_variant	p.Asn259Lys	c.777T>A	40	0	0	0	0	0	1.76215e-05	0
CYP2C9	10	96698557	rs1364419386	G	A	missense_variant	p.Gly40Arg	c.118G>A	0	0	0	0	0	0	1.76205e-05	0
CYP3A4	7	99361560	rs770129614	G	A	missense_variant	p.Ser315Phe	c.944C>T	0	0	0	0	0	0	1.76193e-05	0
CYP2B6	19	41518373	rs1372646601	G	T	missense_variant	p.Gly379Trp	c.1135G>T	0	0	0	0	0	0	1.7618e-05	0
CYP2C8	10	96802654	rs760330613	AT	A	frameshift_variant	p.Ile381SerfsTer7	c.1141delA	0	0	0	0	0	0	1.76156e-05	0
CYP2D6	22	42523897	rs1135830	G	T	stop_gained	p.Ser311Ter	c.932C>A	0	0	0	0	0	0	1.76097e-05	0
CYP2C19	10	96609715	rs765112687	CA	C	frameshift_variant	p.Asn398ThrfsTer52	c.1193delA	0	0	0	0	0	0	1.76078e-05	0
CYP2C19	10	96612489	rs746548445	G	C	splice_acceptor_variant		c.1292-1G>C	0	0	0	0	0	0	1.76066e-05	0
CYP2B6	19	41518341	rs751034715	C	T	missense_variant	p.Pro368Leu	c.1103C>T	0	0	0	0	0	0	1.76044e-05	0
CYP2C19	10	96609747	rs1278986252	A	G	missense_variant	p.Asp408Gly	c.1223A>G	0	0	0	0	0	0	1.76041e-05	0
CYP2C9	10	96702000	rs1375956433	T	C	missense_variant	p.Leu128Pro	c.383T>C	0	0	0	0	0	0	1.76041e-05	0
CYP2A6	19	41352791	rs780129128	G	A	missense_variant	p.Arg274Cys	c.820C>T	20	0	0	0	0	0	1.76032e-05	0
CYP3A4	7	99358442	rs1265177231	C	G	missense_variant	p.Gln472His	c.1416G>C	20	0	0	0	0	0	1.75997e-05	0
CYP2B6	19	41518323	rs368366665	T	A	missense_variant	p.Leu362His	c.1085T>A	0	0	0	0	0	0	1.75997e-05	0
CYP3A4	7	99366111	rs773989431	T	G	missense_variant	p.Tyr179Ser	c.536A>C	0	0	0	0	0	0	1.75997e-05	0
CYP2C9	10	96731923	rs544027339	G	T	missense_variant	p.Leu294Phe	c.882G>T	20	0	0	0	0	0	1.75966e-05	0
CYP2B6	19	41497212	rs1245049222	T	C	start_lost	p.Met1?	c.2T>C	0	0	0	0	0	0	1.75951e-05	0
CYP3A5	7	99270240	rs752003788	A	T	missense_variant	p.Leu94Gln	c.281T>A	0	0	0	0	0	0	1.75945e-05	0
CYP2C8	10	96798796	rs1162778112	C	G	splice_acceptor_variant		c.1150-1G>C	0	0	0	0	0	0	1.75923e-05	0
CYP3A4	7	99359696	rs1348112778	G	T	stop_gained	p.Tyr407Ter	c.1221C>A	0	0	0	0	0	0	1.7592e-05	0
CYP3A4	7	99358503	rs759214314	A	G	missense_variant	p.Met452Thr	c.1355T>C	20	0	0	0	0	0	1.75917e-05	0
CYP2A6	19	41354277	rs1379662099	AT	A	frameshift_variant	p.Asn167IlefsTer8	c.500delA	0	0	0	0	0	0	1.75911e-05	0
CYP3A5	7	99258222	rs766695006	G	T	missense_variant	p.Thr309Asn	c.926C>A	0	0	0	0	0	0	1.75895e-05	0
CYP3A5	7	99264638	rs746469422	A	C	missense_variant	p.Asp123Glu	c.369T>G	20	0	0	0	0	0	1.75871e-05	0
CYP2C19	10	96540311	rs750557758	C	G	missense_variant	p.Cys179Trp	c.537C>G	0	0	0	0	0	0	1.75871e-05	0
CYP2C9	10	96748734	rs752055497	TG	T	frameshift_variant	p.Gly475AspfsTer45	c.1424delG	0	0	0	0	0	0	1.75867e-05	0
CYP2C8	10	96826986	rs767098538	C	A	stop_gained	p.Glu154Ter	c.460G>T	0	0	0	0	0	0	1.75861e-05	0
CYP3A5	7	99247769	rs147472467	G	A	missense_variant	p.Ala447Val	c.1340C>T	0	0	0	0	0	0	1.75858e-05	0
CYP3A5	7	99250340	rs755871374	TG	T	frameshift_variant	p.Thr363AsnfsTer33	c.1088delC	0	0	0	0	0	0	1.75855e-05	0
CYP2A6	19	41351359	rs758757957	A	ATCTGTCAATCTC	stop_gained	p.Val334delinsGlyAspTerGlnMet	c.1000_1001insGAGATTGACAGA	0	0	0	0	0	0	1.75849e-05	0
CYP2C8	10	96826985	rs759288662	T	G	missense_variant	p.Glu154Ala	c.461A>C	40	0	0	0	0	0	1.75846e-05	0
CYP2A6	19	41351943	rs768028966	G	C	missense_variant	p.Asn297Lys	c.891C>G	20	0	0	0	0	0	1.75846e-05	0
CYP2A6	19	41351219	rs1488959980	G	A	missense_variant	p.Arg381Trp	c.1141C>T	20	0	0	0	0	0	1.7584e-05	0
CYP2A6	19	41351360	rs1171201341	C	T	missense_variant	p.Val334Met	c.1000G>A	20	0	0	0	0	0	1.7584e-05	0
CYP2C8	10	96805581	rs749344095	T	C	missense_variant	p.His316Arg	c.947A>G	20	0	0	0	0	0	1.75837e-05	0
CYP2C19	10	96580389	rs764143142	T	C	missense_variant	p.Val319Ala	c.956T>C	20	0	0	0	0	0	1.75821e-05	0
CYP2C19	10	96580272	rs58744432	C	A	missense_variant	p.Ser280Tyr	c.839C>A	20	0	0	0	0	0	1.75818e-05	0
CYP2C8	10	96805604	rs771704932	A	C	stop_gained	p.Tyr308Ter	c.924T>G	0	0	0	0	0	0	1.75818e-05	0
CYP2A6	19	41354234	rs767041292	T	G	missense_variant	p.Ile182Leu	c.544A>C	20	0	0	0	0	0	1.75812e-05	0
CYP2A6	19	41354182	rs538011777	A	G	missense_variant	p.Leu199Pro	c.596T>C	20	0	0	0	0	0	1.75809e-05	0
CYP2C19	10	96580374	rs756422776	T	G	missense_variant	p.Leu314Arg	c.941T>G	0	0	0	0	0	0	1.75809e-05	0
CYP2C19	10	96580326	rs752029073	G	C	missense_variant	p.Gly298Ala	c.893G>C	0	0	0	0	0	0	1.75806e-05	0
CYP2A6	19	41349855	rs771764689	A	G	missense_variant	p.Leu444Pro	c.1331T>C	0	0	0	0	0	0	1.65437e-05	0
CYP2D6	22	42526666	rs750859276	A	C	missense_variant	p.Leu43Arg	c.128T>G	20	0	0	0	0	0	1.58423e-05	0
CYP2D6	22	42525107		C	T	missense_variant	p.Gly145Ser	c.433G>A	20	0	0	0	0	0	1.57701e-05	0
CYP2D6	22	42524217	rs778851115	G	A	missense_variant	p.Pro268Ser	c.802C>T	0	0	0	0	0	0	1.56725e-05	0
CYP2D6	22	42524222	rs1231035738	T	G	missense_variant	p.Gln266Pro	c.797A>C	20	0	0	0	0	0	1.56651e-05	0
CYP2C9	10	96709009	rs777152877	T	C	missense_variant	p.Phe263Leu	c.787T>C	20	0	0	0	0	0	1.55751e-05	0
CYP2C9	10	96709034	rs766429303	T	C	missense_variant	p.Met271Thr	c.812T>C	40	0	0	0	0	0	1.55635e-05	0
CYP2C8	10	96827284	rs199931273	A	G	splice_donor_variant		c.331+2T>C	0	0	0	0	0	0	1.55046e-05	0
CYP3A5	7	99273745	rs72552791	T	C	missense_variant	p.Tyr53Cys	c.158A>G	0	0	0	0	0	0	1.55024e-05	0
CYP2C19	10	96609738	rs1359331725	A	G	missense_variant	p.Glu405Gly	c.1214A>G	40	0	0	0	0	0	1.55003e-05	0
CYP2C9	10	96731931	rs1226372739	C	T	missense_variant	p.Ala297Val	c.890C>T	0	0	0	0	0	0	1.54938e-05	0
CYP2C9	10	96701616	rs1458065034	T	C	missense_variant	p.Leu57Pro	c.170T>C	20	0	0	0	0	0	1.54914e-05	0
CYP2B6	19	41512944	rs558163100	T	TC	frameshift_variant	p.Leu208ThrfsTer11	c.620dupC	0	0	0	0	0	0	1.54866e-05	0
CYP2B6	19	41512851	rs766630605	G	A	missense_variant	p.Ala176Thr	c.526G>A	20	0	0	0	0	0	1.54856e-05	0
CYP2C9	10	96748688	rs1054453493	A	C	missense_variant	p.Lys459Thr	c.1376A>C	40	0	0	0	0	0	1.54842e-05	0
CYP2C8	10	96827024	rs1220595921	A	G	missense_variant	p.Ile141Thr	c.422T>C	20	0	0	0	0	0	1.54837e-05	0
CYP2C8	10	96805573	rs537326361	C	G	missense_variant	p.Val319Leu	c.955G>C	40	0	0	0	0	0	1.54835e-05	0
CYP2C8	10	96805626	rs1317173820	G	A	missense_variant	p.Thr301Ile	c.902C>T	0	0	0	0	0	0	1.5482e-05	0
CYP2D6	22	42526613	rs1463855756	C	T	splice_donor_variant		c.180+1G>A	0	0	0	0	0	0	1.50802e-05	0
CYP2D6	22	42526627	rs1157817197	T	C	missense_variant	p.Tyr56Cys	c.167A>G	40	0	0	0	0	0	1.49665e-05	0
CYP2D6	22	42525881		G	T	missense_variant	p.Leu71Met	c.211C>A	40	0	0	0	0	0	1.49094e-05	0
CYP2D6	22	42525867	rs1274048225	C	G	missense_variant	p.Trp75Cys	c.225G>C	40	0	0	0	0	0	1.48686e-05	0
CYP2D6	22	42522737	rs751092905	C	G	missense_variant	p.Gly445Arg	c.1333G>C	0	0	0	0	0	0	1.48196e-05	0
CYP2D6	22	42524210	rs1370977049	T	C	missense_variant	p.Asp270Gly	c.809A>G	20	0	0	0	0	0	1.48148e-05	0
CYP2D6	22	42522704	rs1283832855	A	G	missense_variant	p.Phe456Leu	c.1366T>C	0	0	0	0	0	0	1.48135e-05	0
CYP2D6	22	42525820	rs1243885787	A	G	missense_variant	p.Leu91Pro	c.272T>C	0	0	0	0	0	0	1.4799e-05	0
CYP2D6	22	42524211	rs1324411980	C	G	missense_variant	p.Asp270His	c.808G>C	40	0	0	0	0	0	1.47863e-05	0
CYP2D6	22	42524199		C	T	missense_variant	p.Ala274Thr	c.820G>A	20	0	0	0	0	0	1.47833e-05	0
CYP2D6	22	42522867	rs1252643458	AG	A	frameshift_variant	p.Leu434CysfsTer52	c.1300del	0	0	0	0	0	0	1.47693e-05	0
CYP2D6	22	42522602		A	G	missense_variant	p.Tyr490His	c.1468T>C	20	0	0	0	0	0	1.47571e-05	0
CYP2D6	22	42526785	rs1244858444	TA	T	frameshift_variant	p.Leu3GlnfsTer9	c.8del	0	0	0	0	0	0	1.47571e-05	0
CYP2A6	19	41356198		T	C	missense_variant	p.Asn45Ser	c.134A>G	20	0	0	0	0	0	1.4754e-05	0
CYP2D6	22	42522970	rs1262800226	A	G	missense_variant	p.Ser400Pro	c.1198T>C	20	0	0	0	0	0	1.4754e-05	0
CYP2D6	22	42524863		A	G	missense_variant	p.Tyr197His	c.589T>C	20	0	0	0	0	0	1.47527e-05	0
CYP2A6	19	41356150	rs1472104450	A	G	splice_donor_variant		c.180+2T>C	0	0	0	0	0	0	1.47514e-05	0
CYP2D6	22	42523921	rs937293741	A	G	missense_variant	p.Phe303Ser	c.908T>C	0	0	0	0	0	0	1.47501e-05	0
CYP2B6	19	41515245		T	A	missense_variant	p.Leu256Gln	c.767T>A	0	0	0	0	0	0	1.4748e-05	0
CYP2D6	22	42522956	rs1490367499	C	CT	frameshift_variant	p.Asp405GlyfsTer2	c.1211dup	0	0	0	0	0	0	1.47471e-05	0
CYP2D6	22	42524868		A	C	missense_variant	p.Phe195Cys	c.584T>G	0	0	0	0	0	0	1.47449e-05	0
CYP2D6	22	42523916		C	T	missense_variant	p.Ala305Thr	c.913G>A	0	0	0	0	0	0	1.47445e-05	0
CYP2D6	22	42522589		G	A	missense_variant	p.Ala494Val	c.1481C>T	40	0	0	0	0	0	1.47427e-05	0
CYP2D6	22	42525775	rs1424328314	A	T	missense_variant	p.Ile106Asn	c.317T>A	40	0	0	0	0	0	1.47427e-05	0
CYP2D6	22	42523961	rs139519709	A	T	missense_variant	p.Phe290Ile	c.868T>A	0	0	0	0	0	0	1.47423e-05	0
CYP2D6	22	42523987		T	G	splice_acceptor_variant		c.844-2A>C	0	0	0	0	0	0	1.4738e-05	0
CYP2C8	10	96824718	rs1360613572	CT	C	splice_acceptor_variant		c.482-2del	0	0	0	0	0	0	1.47371e-05	0
CYP2A6	19	41355873		A	G	missense_variant	p.Tyr65His	c.193T>C	20	0	0	0	0	0	1.47367e-05	0
CYP2D6	22	42525155		G	T	missense_variant	p.Arg129Ser	c.385C>A	40	0	0	0	0	0	1.47332e-05	0
CYP2D6	22	42523525	rs1555888910	A	G	missense_variant	p.Phe366Ser	c.1097T>C	0	0	0	0	0	0	1.47323e-05	0
CYP2D6	22	42523543		A	G	missense_variant	p.Ile360Thr	c.1079T>C	20	0	0	0	0	0	1.47293e-05	0
CYP2A6	19	41351251	rs142447929	A	T	stop_gained	p.Leu370Ter	c.1109T>A	0	0	0	0	0	0	1.47254e-05	0
CYP2B6	19	41515227	rs1243209172	A	G	missense_variant	p.Glu250Gly	c.749A>G	40	0	0	0	0	0	1.47228e-05	0
CYP3A5	7	99246024	rs1441700361	C	T	splice_acceptor_variant		c.1414-1G>A	0	0	0	0	0	0	1.47219e-05	0
CYP2A6	19	41350563	rs1453968121	T	C	missense_variant	p.Ser426Gly	c.1276A>G	40	0	0	0	0	0	1.47202e-05	0
CYP2A6	19	41350665	rs1476462553	A	G	missense_variant	p.Tyr392His	c.1174T>C	0	0	0	0	0	0	1.47189e-05	0
CYP2A6	19	41349852	rs149081295	G	A	missense_variant	p.Ala445Val	c.1334C>T	0	0	0	0	0	0	1.47184e-05	0
CYP2A6	19	41351257	rs762887319	A	C	missense_variant	p.Met368Arg	c.1103T>G	0	0	0	0	0	0	1.47171e-05	0
CYP2B6	19	41509994	rs1196989359	C	T	missense_variant	p.Ala87Val	c.260C>T	0	0	0	0	0	0	1.47167e-05	0
CYP2A6	19	41351314	rs1458257280	A	T	missense_variant	p.Met349Lys	c.1046T>A	0	0	0	0	0	0	1.47167e-05	0
CYP2A6	19	41349835	rs1384480065	GAA	G	frameshift_variant	p.Phe450SerfsTer19	c.1349_1350del	0	0	0	0	0	0	1.47163e-05	0
CYP2B6	19	41515212		T	G	missense_variant	p.Ile245Ser	c.734T>G	20	0	0	0	0	0	1.47141e-05	0
CYP2C19	10	96541714	rs1263137953	C	T	missense_variant	p.Pro260Leu	c.779C>T	0	0	0	0	0	0	1.47141e-05	0
CYP2A6	19	41354216		C	A	missense_variant	p.Gly188Trp	c.562G>T	0	0	0	0	0	0	1.47132e-05	0
CYP2C9	10	96709000	rs902312425	C	A	missense_variant	p.Pro260Thr	c.778C>A	0	0	0	0	0	0	1.47124e-05	0
CYP2A6	19	41354578	rs1403377399	A	C	missense_variant	p.Ile145Ser	c.434T>G	20	0	0	0	0	0	1.47115e-05	0
CYP2B6	19	41515171		C	G	missense_variant	p.His231Gln	c.693C>G	40	0	0	0	0	0	1.47106e-05	0
CYP2C19	10	96541719	rs577255883	G	T	missense_variant	p.Asp262Tyr	c.784G>T	0	0	0	0	0	0	1.47106e-05	0
CYP2A6	19	41354566	rs1447677434	A	T	missense_variant	p.Ile149Asn	c.446T>A	0	0	0	0	0	0	1.47102e-05	0
CYP2C9	10	96708999		C	G	missense_variant	p.Asn259Lys	c.777C>G	40	0	0	0	0	0	1.47085e-05	0
CYP2A6	19	41354576	rs200793736	C	T	missense_variant	p.Glu146Lys	c.436G>A	0	0	0	0	0	0	1.47076e-05	0
CYP2C9	10	96745790	rs1331267899	G	A	missense_variant	p.Gly384Ser	c.1150G>A	40	0	0	0	0	0	1.47072e-05	0
CYP2A6	19	41352946	rs963982919	A	G	missense_variant	p.Met222Thr	c.665T>C	40	0	0	0	0	0	1.47072e-05	0
CYP2A6	19	41354215	rs1443999819	C	T	missense_variant	p.Gly188Glu	c.563G>A	0	0	0	0	0	0	1.47072e-05	0
CYP2C19	10	96609729		C	A	missense_variant	p.Pro402His	c.1205C>A	40	0	0	0	0	0	1.47063e-05	0
CYP2A6	19	41352788	rs757324688	T	G	missense_variant	p.Met275Leu	c.823A>C	20	0	0	0	0	0	1.47059e-05	0
CYP2C9	10	96740991	rs1476409771	G	A	missense_variant	p.Cys338Tyr	c.1013G>A	40	0	0	0	0	0	1.4705e-05	0
CYP2C8	10	96818145	rs1377803445	C	A	missense_variant	p.Asp256Tyr	c.766G>T	0	0	0	0	0	0	1.4705e-05	0
CYP2C9	10	96741128	rs542577750	G	T	splice_donor_variant		c.1149+1G>T	0	0	0	0	0	0	1.47046e-05	0
CYP2B6	19	41509967		T	C	missense_variant	p.Leu78Pro	c.233T>C	0	0	0	0	0	0	1.47042e-05	0
CYP2C9	10	96707598	rs1184190771	ATTTTCCATAAACGTTTT	A	frameshift_variant	p.Ile182ArgfsTer3	c.545_561del	0	0	0	0	0	0	1.47042e-05	0
CYP2A6	19	41352942		GA	G	frameshift_variant	p.Phe223SerfsTer4	c.668del	0	0	0	0	0	0	1.47042e-05	0
CYP2C19	10	96541603	rs963088247	T	C	missense_variant	p.Ile223Thr	c.668T>C	40	0	0	0	0	0	1.47037e-05	0
CYP2B6	19	41522725	rs945106154	C	T	missense_variant	p.Pro490Leu	c.1469C>T	40	0	0	0	0	0	1.47037e-05	0
CYP3A4	7	99366114	rs1398757103	G	A	missense_variant	p.Ala178Val	c.533C>T	40	0	0	0	0	0	1.47033e-05	0
CYP2C9	10	96708890	rs1444420096	T	C	missense_variant	p.Ile223Thr	c.668T>C	40	0	0	0	0	0	1.47033e-05	0
CYP3A4	7	99359793	rs1305164214	C	T	missense_variant	p.Arg375Lys	c.1124G>A	20	0	0	0	0	0	1.47033e-05	0
CYP3A5	7	99261698	rs1459394813	G	T	missense_variant	p.Pro231Thr	c.691C>A	20	0	0	0	0	0	1.47033e-05	0
CYP3A4	7	99380991	rs1164088310	C	T	stop_gained	p.Trp12Ter	c.36G>A	0	0	0	0	0	0	1.47033e-05	0
CYP3A4	7	99366104		C	T	missense_variant	p.Met181Ile	c.543G>A	40	0	0	0	0	0	1.47029e-05	0
CYP2C19	10	96540367	rs186489608	T	G	missense_variant	p.Met198Arg	c.593T>G	40	0	0	0	0	0	1.47029e-05	0
CYP2C19	10	96534833		C	A	missense_variant	p.Pro63Thr	c.187C>A	0	0	0	0	0	0	1.47029e-05	0
CYP2C8	10	96824686	rs1214877041	GC	G	frameshift_variant	p.Gly171AlafsTer7	c.512del	0	0	0	0	0	0	1.47029e-05	0
CYP2C9	10	96740950	rs1023353108	G	T	missense_variant	p.Gln324His	c.972G>T	40	0	0	0	0	0	1.47024e-05	0
CYP2C19	10	96535278	rs374036992	G	A	missense_variant	p.Glu155Lys	c.463G>A	20	0	0	0	0	0	1.47024e-05	0
CYP2C8	10	96824670		C	T	missense_variant	p.Val177Met	c.529G>A	20	0	0	0	0	0	1.47024e-05	0
CYP2B6	19	41515999		G	C	missense_variant	p.Arg308Pro	c.923G>C	0	0	0	0	0	0	1.47024e-05	0
CYP2C9	10	96701654		G	T	missense_variant	p.Gly70Cys	c.208G>T	0	0	0	0	0	0	1.47024e-05	0
CYP2B6	19	41512858		T	A	missense_variant	p.Ile178Asn	c.533T>A	0	0	0	0	0	0	1.47024e-05	0
CYP3A5	7	99247830	rs1461997595	C	G	missense_variant	p.Asp427His	c.1279G>C	40	0	0	0	0	0	1.4702e-05	0
CYP3A4	7	99355827	rs374814627	C	T	missense_variant	p.Gly481Arg	c.1441G>A	20	0	0	0	0	0	1.4702e-05	0
CYP2C8	10	96824609		A	C	missense_variant	p.Leu197Arg	c.590T>G	20	0	0	0	0	0	1.4702e-05	0
CYP3A5	7	99258193	rs1216936214	A	G	missense_variant	p.Tyr319His	c.955T>C	20	0	0	0	0	0	1.4702e-05	0
CYP2C19	10	96541743	rs1450262550	A	T	stop_gained	p.Lys270Ter	c.808A>T	0	0	0	0	0	0	1.4702e-05	0
CYP3A5	7	99272170	rs1271163092	A	T	stop_gained	p.Tyr68Ter	c.204T>A	0	0	0	0	0	0	1.4702e-05	0
CYP3A4	7	99366054		T	C	missense_variant	p.Asn198Ser	c.593A>G	40	0	0	0	0	0	1.47016e-05	0
CYP2C8	10	96818125	rs1245114032	G	T	missense_variant	p.Asp262Glu	c.786C>A	20	0	0	0	0	0	1.47016e-05	0
CYP2C8	10	96829074	rs1269726684	A	T	missense_variant	p.Leu29His	c.86T>A	20	0	0	0	0	0	1.47016e-05	0
CYP2C19	10	96580279		C	A	missense_variant	p.Phe282Leu	c.846C>A	20	0	0	0	0	0	1.47016e-05	0
CYP2C9	10	96701696	rs1170075870	A	G	missense_variant	p.Lys84Glu	c.250A>G	0	0	0	0	0	0	1.47016e-05	0
CYP2C19	10	96609735		C	G	missense_variant	p.Pro404Arg	c.1211C>G	0	0	0	0	0	0	1.47016e-05	0
CYP3A5	7	99258219		G	T	missense_variant	p.Thr310Asn	c.929C>A	0	0	0	0	0	0	1.47016e-05	0
CYP2C9	10	96707535	rs12269642	G	A	splice_acceptor_variant		c.482-1G>A	0	0	0	0	0	0	1.47016e-05	0
CYP3A4	7	99359407		C	CACTGATGACCCATAAGGACATA	frameshift_variant	p.Ser447MetfsTer61	c.1316_1337dup	0	0	0	0	0	0	1.47016e-05	0
CYP3A5	7	99258222	rs970352696	GT	G	frameshift_variant	p.Thr309ProfsTer52	c.925del	0	0	0	0	0	0	1.47016e-05	0
CYP2C8	10	96818205		T	A	missense_variant	p.Asn236Tyr	c.706A>T	20	0	0	0	0	0	1.47011e-05	0
CYP2C8	10	96805581		T	A	missense_variant	p.His316Leu	c.947A>T	20	0	0	0	0	0	1.47011e-05	0
CYP3A4	7	99359814		G	A	missense_variant	p.Pro368Leu	c.1103C>T	0	0	0	0	0	0	1.47011e-05	0
CYP3A4	7	99359877	rs1270454009	T	C	missense_variant	p.Tyr347Cys	c.1040A>G	0	0	0	0	0	0	1.47011e-05	0
CYP2C19	10	96541576		A	G	splice_acceptor_variant		c.643-2A>G	0	0	0	0	0	0	1.47011e-05	0
CYP2C19	10	96522488	rs1223517617	T	C	missense_variant	p.Leu9Pro	c.26T>C	40	0	0	0	0	0	1.47007e-05	0
CYP2B6	19	41522553		A	G	missense_variant	p.Lys433Glu	c.1297A>G	33.3333	0	0	0	0	0	1.47007e-05	0
CYP3A4	7	99375651		C	A	missense_variant	p.Gly73Val	c.218G>T	0	0	0	0	0	0	1.47007e-05	0
CYP2B6	19	41510215		CA	C	frameshift_variant	p.Asn117MetfsTer13	c.350del	0	0	0	0	0	0	1.47007e-05	0
CYP2B6	19	41509954	rs1217896820	C	G	missense_variant	p.Pro74Ala	c.220C>G	20	0	0	0	0	0	1.47003e-05	0
CYP3A4	7	99375679	rs912646349	A	T	missense_variant	p.Cys64Ser	c.190T>A	0	0	0	0	0	0	1.47003e-05	0
CYP2C9	10	96707575	rs1461117659	C	T	missense_variant	p.Pro174Leu	c.521C>T	40	0	0	0	0	0	1.46998e-05	0
CYP2C9	10	96707583		G	A	missense_variant	p.Val177Met	c.529G>A	40	0	0	0	0	0	1.46998e-05	0
CYP2C19	10	96535251		C	G	missense_variant	p.Gln146Glu	c.436C>G	20	0	0	0	0	0	1.46998e-05	0
CYP2C19	10	96612622		G	A	missense_variant	p.Gly475Glu	c.1424G>A	20	0	0	0	0	0	1.46998e-05	0
CYP2B6	19	41518670		A	T	missense_variant	p.Asp415Val	c.1244A>T	0	0	0	0	0	0	1.46998e-05	0
CYP3A4	7	99358455	rs1425544636	C	T	missense_variant	p.Cys468Tyr	c.1403G>A	0	0	0	0	0	0	1.46998e-05	0
CYP3A4	7	99359853	rs1201319750	T	C	missense_variant	p.Tyr355Cys	c.1064A>G	0	0	0	0	0	0	1.46998e-05	0
CYP2C9	10	96745877		C	A	missense_variant	p.Leu413Met	c.1237C>A	40	0	0	0	0	0	1.46994e-05	0
CYP3A5	7	99264302	rs375534267	A	G	missense_variant	p.Ile148Thr	c.443T>C	20	0	0	0	0	0	1.46994e-05	0
CYP2C19	10	96612538	rs1361457533	T	C	missense_variant	p.Leu447Ser	c.1340T>C	20	0	0	0	0	0	1.46994e-05	0
CYP2B6	19	41497362	rs1240426164	T	C	missense_variant	p.Leu51Pro	c.152T>C	20	0	0	0	0	0	1.46994e-05	0
CYP2C9	10	96701685	rs1259461542	A	T	missense_variant	p.Tyr80Phe	c.239A>T	20	0	0	0	0	0	1.46994e-05	0
CYP2C9	10	96745830		A	G	missense_variant	p.Asp397Gly	c.1190A>G	0	0	0	0	0	0	1.46994e-05	0
CYP2C19	10	96522581		G	T	missense_variant	p.Gly40Val	c.119G>T	0	0	0	0	0	0	1.46994e-05	0
CYP3A4	7	99364033	rs1332049048	A	G	missense_variant	p.Ser278Pro	c.832T>C	0	0	0	0	0	0	1.46994e-05	0
CYP3A5	7	99270289		G	A	stop_gained	p.Gln78Ter	c.232C>T	0	0	0	0	0	0	1.46994e-05	0
CYP2C9	10	96707615	rs1484019612	T	G	missense_variant	p.Phe187Leu	c.561T>G	20	0	0	0	0	0	1.4699e-05	0
CYP3A5	7	99250335		C	A	missense_variant	p.Arg365Ile	c.1094G>T	0	0	0	0	0	0	1.4699e-05	0
CYP3A4	7	99355796	rs908168299	A	G	missense_variant	p.Leu491Pro	c.1472T>C	0	0	0	0	0	0	1.4699e-05	0
CYP3A5	7	99247850	rs1162793107	C	A	missense_variant	p.Ser420Ile	c.1259G>T	0	0	0	0	0	0	1.4699e-05	0
CYP2C8	10	96828952		A	T	splice_donor_variant		c.25+2T>A	0	0	0	0	0	0	1.4699e-05	0
CYP2C8	10	96802836		T	C	splice_acceptor_variant		c.962-2A>G	0	0	0	0	0	0	1.4699e-05	0
CYP2C9	10	96702056		G	T	stop_gained	p.Glu147Ter	c.439G>T	0	0	0	0	0	0	1.4699e-05	0
CYP2B6	19	41516029		CT	C	frameshift_variant	p.His319MetfsTer13	c.954del	0	0	0	0	0	0	1.4699e-05	0
CYP3A5	7	99274151		TTA	T	frameshift_variant	p.Ter40ArgfsTer3	c.118_119del	0	0	0	0	0	0	1.4699e-05	0
CYP3A5	7	99250276	rs1437377370	C	T	missense_variant	p.Gly385Arg	c.1153G>A	20	0	0	0	0	0	1.46985e-05	0
CYP2C9	10	96748750	rs1166908737	C	A	missense_variant	p.Pro480Thr	c.1438C>A	20	0	0	0	0	0	1.46985e-05	0
CYP2C9	10	96748762	rs749575375	C	T	stop_gained	p.Gln484Ter	c.1450C>T	0	0	0	0	0	0	1.46985e-05	0
CYP2C9	10	96701682	rs1210742452	GA	G	frameshift_variant	p.Tyr80MetfsTer4	c.237del	0	0	0	0	0	0	1.46985e-05	0
CYP2C19	10	96580341	rs1349931378	G	A	missense_variant	p.Ser303Asn	c.908G>A	40	0	0	0	0	0	1.46981e-05	0
CYP2C19	10	96612621	rs1194850136	G	A	missense_variant	p.Gly475Arg	c.1423G>A	20	0	0	0	0	0	1.46981e-05	0
CYP2B6	19	41512909		T	A	missense_variant	p.Phe195Tyr	c.584T>A	20	0	0	0	0	0	1.46981e-05	0
CYP2C9	10	96745922	rs1269403966	T	C	missense_variant	p.Phe428Leu	c.1282T>C	0	0	0	0	0	0	1.46981e-05	0
CYP3A5	7	99273736	rs984494886	A	C	splice_donor_variant		c.165+2T>G	0	0	0	0	0	0	1.46981e-05	0
CYP2C8	10	96824704	rs1340718166	AT	A	frameshift_variant	p.Asp165ValfsTer13	c.494del	0	0	0	0	0	0	1.46981e-05	0
CYP2C19	10	96580380	rs1257192850	A	T	missense_variant	p.His316Leu	c.947A>T	20	0	0	0	0	0	1.46977e-05	0
CYP2C19	10	96602693	rs911138914	A	C	missense_variant	p.Glu354Ala	c.1061A>C	0	0	0	0	0	0	1.46977e-05	0
CYP2C8	10	96802762		A	G	missense_variant	p.Met345Thr	c.1034T>C	0	0	0	0	0	0	1.46977e-05	0
CYP3A5	7	99270282	rs1263327720	G	C	missense_variant	p.Pro80Arg	c.239C>G	0	0	0	0	0	0	1.46977e-05	0
CYP3A5	7	99250389		T	G	missense_variant	p.Tyr347Ser	c.1040A>C	0	0	0	0	0	0	1.46977e-05	0
CYP2B6	19	41497257	rs1164876905	TGCTACTCCTG	T	frameshift_variant	p.Leu17PhefsTer37	c.49_58del	0	0	0	0	0	0	1.46977e-05	0
CYP3A4	7	99364851	rs1404274740	T	C	missense_variant	p.Glu234Gly	c.701A>G	40	0	0	0	0	0	1.46972e-05	0
CYP2B6	19	41518706	rs1264897461	T	C	missense_variant	p.Ile427Thr	c.1280T>C	40	0	0	0	0	0	1.46972e-05	0
CYP3A5	7	99260468	rs1184183216	T	C	missense_variant	p.Gln279Arg	c.836A>G	20	0	0	0	0	0	1.46972e-05	0
CYP2C19	10	96580317	rs1220267274	T	C	missense_variant	p.Leu295Pro	c.884T>C	20	0	0	0	0	0	1.46972e-05	0
CYP2C8	10	96798722		T	C	missense_variant	p.Asp408Gly	c.1223A>G	0	0	0	0	0	0	1.46972e-05	0
CYP2C8	10	96802760	rs762895826	G	C	missense_variant	p.Pro346Ala	c.1036C>G	0	0	0	0	0	0	1.46972e-05	0
CYP2C9	10	96731951	rs546318684	A	G	missense_variant	p.Thr304Ala	c.910A>G	20	0	0	0	0	0	1.46968e-05	0
CYP3A4	7	99358527		C	T	missense_variant	p.Gly444Asp	c.1331G>A	0	0	0	0	0	0	1.46968e-05	0
CYP3A4	7	99358470	rs71583803	A	C	missense_variant	p.Phe463Cys	c.1388T>G	0	0	0	0	0	0	1.46968e-05	0
CYP2C8	10	96802756		T	C	missense_variant	p.Tyr347Cys	c.1040A>G	0	0	0	0	0	0	1.46968e-05	0
CYP3A5	7	99247823	rs1398727085	T	G	missense_variant	p.Tyr429Ser	c.1286A>C	0	0	0	0	0	0	1.46968e-05	0
CYP2C8	10	96805620		C	T	missense_variant	p.Ser303Asn	c.908G>A	40	0	0	0	0	0	1.46964e-05	0
CYP2C19	10	96602699	rs371241592	A	C	missense_variant	p.Gln356Pro	c.1067A>C	0	0	0	0	0	0	1.46964e-05	0
CYP3A5	7	99273775	rs1460641728	G	A	missense_variant	p.Pro43Leu	c.128C>T	0	0	0	0	0	0	1.46964e-05	0
CYP2C19	10	96580280	rs1361966534	A	C	missense_variant	p.Thr283Pro	c.847A>C	40	0	0	0	0	0	1.46959e-05	0
CYP2C19	10	96602694		G	C	missense_variant	p.Glu354Asp	c.1062G>C	20	0	0	0	0	0	1.46959e-05	0
CYP2D6	22	42524946		C	G	missense_variant	p.Gly169Ala	c.506G>C	0	0	0	0	0	0	1.36295e-05	0
CYP2D6	22	42522898	rs763964554	G	A	stop_gained	p.Gln424Ter	c.1270C>T	0	0	0	0	0	0	1.34189e-05	0
CYP2D6	22	42522995	rs1307208772	C	A	splice_acceptor_variant		c.1174-1G>T	0	0	0	0	0	0	1.2955e-05	0
CYP2D6	22	42526784	rs1240247139	C	CT	frameshift_variant	p.Glu4ArgfsTer250	c.9dupA	0	0	0	0	0	0	1.26897e-05	0
CYP2D6	22	42525898	rs1339683764	A	G	missense_variant	p.Phe65Ser	c.194T>C	20	0	0	0	0	0	1.24499e-05	0
CYP2C19	10	96541689	rs748628122	C	T	stop_gained	p.Gln252Ter	c.754C>T	0	0	0	0	0	0	1.14479e-05	0
CYP2D6	22	42522913	rs1372322657	G	A	missense_variant	p.His419Tyr	c.1255C>T	0	0	0	0	0	0	1.142e-05	0
CYP2D6	22	42526768		AG	A	frameshift_variant	p.Leu9TrpfsTer3	c.25delC	0	0	0	0	0	0	1.1358e-05	0
CYP2D6	22	42525889	rs1456026511	A	T	missense_variant	p.Val68Glu	c.203T>A	20	0	0	0	0	0	1.12928e-05	0
CYP2D6	22	42522920	rs764444172	GT	G	frameshift_variant	p.His416ProfsTer13	c.1247delA	0	0	0	0	0	0	1.02465e-05	0
CYP2D6	22	42523528	rs1058172	C	G	missense_variant	p.Arg365Pro	c.1094G>C	0	0	0	0	0	0	9.76315e-06	0
CYP2D6	22	42525826		T	C	missense_variant	p.Glu89Gly	c.266A>G	0	0	0	0	0	0	9.73312e-06	0
CYP2D6	22	42522580	rs1440526469	C	G	missense_variant	p.Arg497Pro	c.1490G>C	20	0	0	0	0	0	9.51239e-06	0
CYP3A5	7	99261596	rs763775338	G	A	stop_gained	p.Gln265Ter	c.793C>T	0	0	0	0	0	0	9.47006e-06	0
CYP3A5	7	99274201	rs1324019660	T	C	splice_acceptor_variant		c.72-2A>G	0	0	0	0	0	0	9.45251e-06	0
CYP2D6	22	42525803	rs1234819453	C	A	missense_variant	p.Asp97Tyr	c.289G>T	20	0	0	0	0	0	9.44109e-06	0
CYP3A4	7	99364873	rs774953246	G	T	missense_variant	p.Pro227Thr	c.679C>A	0	0	0	0	0	0	9.39267e-06	0
CYP2D6	22	42525794	rs777686407	C	A	missense_variant	p.Asp100Tyr	c.298G>T	0	0	0	0	0	0	9.38122e-06	0
CYP2D6	22	42525792	rs752638279	G	C	missense_variant	p.Asp100Glu	c.300C>G	40	0	0	0	0	0	9.36505e-06	0
CYP2A6	19	41352807	rs55805386	A	C	missense_variant	p.Ile268Met	c.804T>G	40	0	0	0	0	0	9.36435e-06	0
CYP3A5	7	99261704	rs1374581144	G	A	missense_variant	p.Leu229Phe	c.685C>T	40	0	0	0	0	0	9.35384e-06	0
CYP3A4	7	99364870	rs746262049	A	G	missense_variant	p.Phe228Leu	c.682T>C	40	0	0	0	0	0	9.34352e-06	0
CYP2D6	22	42526616	rs774157537	G	A	stop_gained	p.Gln60Ter	c.178C>T	0	0	0	0	0	0	9.26492e-06	0
CYP3A5	7	99261612	rs1355546883	ACTTTTCTT	A	frameshift_variant	p.Lys257SerfsTer18	c.769_776delAAGAAAAG	0	0	0	0	0	0	9.23634e-06	0
CYP2D6	22	42525778	rs147149624	G	A	missense_variant	p.Pro105Leu	c.314C>T	40	0	0	0	0	0	9.21931e-06	0
CYP2D6	22	42524183	rs1135828	A	G	missense_variant	p.Met279Thr	c.836T>C	20	0	0	0	0	0	9.20251e-06	0
CYP2D6	22	42524842	rs1249615945	T	C	missense_variant	p.Arg204Gly	c.610A>G	40	0	0	0	0	0	9.1851e-06	0
CYP2D6	22	42524832	rs1275741831	T	A	missense_variant	p.Asp207Val	c.620A>T	40	0	0	0	0	0	9.09885e-06	0
CYP2B6	19	41515274	rs770007043	G	A	missense_variant	p.Asp266Asn	c.796G>A	20	0	0	0	0	0	9.08298e-06	0
CYP2D6	22	42525761	rs535642512	C	A	missense_variant	p.Gly111Cys	c.331G>T	20	0	0	0	0	0	9.07968e-06	0
CYP3A5	7	99261669	rs748669600	CAG	C	frameshift_variant	p.Leu240ValfsTer11	c.718_719delCT	0	0	0	0	0	0	9.07243e-06	0
CYP2D6	22	42524784	rs1031847205	A	C	splice_donor_variant		c.666+2T>G	0	0	0	0	0	0	9.02886e-06	0
CYP2D6	22	42525166	rs1197527337	C	T	missense_variant	p.Gly125Glu	c.374G>A	20	0	0	0	0	0	9.02657e-06	0
CYP2D6	22	42526675	rs770891169	A	T	missense_variant	p.Leu40Gln	c.119T>A	20	0	0	0	0	0	9.02429e-06	0
CYP2D6	22	42525155	rs1011963265	G	A	missense_variant	p.Arg129Cys	c.385C>T	40	0	0	0	0	0	9.00252e-06	0
CYP2D6	22	42525154	rs746272785	C	G	missense_variant	p.Arg129Pro	c.386G>C	40	0	0	0	0	0	8.992e-06	0
CYP2D6	22	42525151	rs1171771287	T	C	missense_variant	p.Glu130Gly	c.389A>G	40	0	0	0	0	0	8.98537e-06	0
CYP2B6	19	41515301	rs1420783650	G	T	splice_donor_variant		c.822+1G>T	0	0	0	0	0	0	8.98376e-06	0
CYP2D6	22	42525121	rs750269833	C	T	missense_variant	p.Arg140His	c.419G>A	40	0	0	0	0	0	8.96154e-06	0
CYP3A4	7	99364845	rs1251636473	A	C	stop_gained	p.Leu236Ter	c.707T>G	0	0	0	0	0	0	8.9455e-06	0
CYP2A6	19	41352953	rs769512433	A	G	missense_variant	p.Tyr220His	c.658T>C	20	0	0	0	0	0	8.92825e-06	0
CYP2A6	19	41354659	rs763988737	A	T	missense_variant	p.Phe118Tyr	c.353T>A	40	0	0	0	0	0	8.92061e-06	0
CYP2A6	19	41354657	rs775307540	T	G	missense_variant	p.Ser119Arg	c.355A>C	20	0	0	0	0	0	8.91615e-06	0
CYP2C9	10	96708976	rs1253597502	C	T	stop_gained	p.Gln252Ter	c.754C>T	0	0	0	0	0	0	8.90377e-06	0
CYP2C9	10	96708970	rs945414728	G	T	stop_gained	p.Glu250Ter	c.748G>T	0	0	0	0	0	0	8.89743e-06	0
CYP2D6	22	42524232	rs1487471935	C	T	missense_variant	p.Asp263Asn	c.787G>A	40	0	0	0	0	0	8.89553e-06	0
CYP2C9	10	96708979	rs777095173	G	T	stop_gained	p.Glu253Ter	c.757G>T	0	0	0	0	0	0	8.88968e-06	0
CYP2B6	19	41515125	rs1184072972	T	C	missense_variant	p.Leu216Pro	c.647T>C	40	0	0	0	0	0	8.8832e-06	0
CYP3A4	7	99364839	rs757821409	A	G	missense_variant	p.Ile238Thr	c.713T>C	20	0	0	0	0	0	8.87879e-06	0
CYP2A6	19	41356162	rs777933432	G	A	missense_variant	p.Ser57Phe	c.170C>T	0	0	0	0	0	0	8.87753e-06	0
CYP2A6	19	41354530	rs778984180	CG	C	frameshift_variant	p.Arg161GlyfsTer14	c.481delC	0	0	0	0	0	0	8.87737e-06	0
CYP2A6	19	41354635	rs1225811317	T	A	missense_variant	p.Gln126Leu	c.377A>T	40	0	0	0	0	0	8.8505e-06	0
CYP3A5	7	99250197	rs1299406057	G	C	missense_variant	p.Pro411Arg	c.1232C>G	0	0	0	0	0	0	8.84971e-06	0
CYP2C9	10	96709025	rs1226862782	T	C	missense_variant	p.Leu268Pro	c.803T>C	0	0	0	0	0	0	8.84486e-06	0
CYP2A6	19	41350668	rs767791200	C	A	missense_variant	p.Val391Leu	c.1171G>T	20	0	0	0	0	0	8.84345e-06	0
CYP2C9	10	96709034	rs766429303	TG	T	frameshift_variant	p.Glu272ArgfsTer35	c.814delG	0	0	0	0	0	0	8.84267e-06	0
CYP2D6	22	42524255	rs1163232055	A	T	missense_variant	p.Leu255Gln	c.764T>A	20	0	0	0	0	0	8.83923e-06	0
CYP2B6	19	41510069	rs778023673	G	C	splice_donor_variant		c.334+1G>C	0	0	0	0	0	0	8.8358e-06	0
CYP2C8	10	96818231	rs755915776	G	A	missense_variant	p.Pro227Leu	c.680C>T	0	0	0	0	0	0	8.83423e-06	0
CYP2D6	22	42524351	rs748211488	A	C	missense_variant	p.Val223Gly	c.668T>G	20	0	0	0	0	0	8.83361e-06	0
CYP2C8	10	96818229	rs747957327	C	A	stop_gained	p.Gly228Ter	c.682G>T	0	0	0	0	0	0	8.83143e-06	0
CYP3A4	7	99370212	rs773624444	C	G	splice_donor_variant		c.318+1G>C	0	0	0	0	0	0	8.83127e-06	0
CYP2C9	10	96745931	rs1441296358	G	C	missense_variant	p.Gly431Arg	c.1291G>C	0	0	0	0	0	0	8.83096e-06	0
CYP2A6	19	41354612	rs1428348712	T	G	missense_variant	p.Thr134Pro	c.400A>C	0	0	0	0	0	0	8.82971e-06	0
CYP2B6	19	41515232	rs1428141338	C	A	missense_variant	p.His252Asn	c.754C>A	20	0	0	0	0	0	8.8294e-06	0
CYP2B6	19	41515235	rs565530668	C	G	missense_variant	p.Arg253Gly	c.757C>G	20	0	0	0	0	0	8.82909e-06	0
CYP3A4	7	99370217	rs774082727	C	A	missense_variant	p.Arg105Leu	c.314G>T	0	0	0	0	0	0	8.82893e-06	0
CYP2D6	22	42524321	rs1352254612	A	T	missense_variant	p.Ile233Asn	c.698T>A	0	0	0	0	0	0	8.828e-06	0
CYP2B6	19	41509905	rs1389789429	G	A	splice_acceptor_variant		c.172-1G>A	0	0	0	0	0	0	8.82737e-06	0
CYP2A6	19	41349720	rs770115266	A	T	missense_variant	p.Met489Lys	c.1466T>A	20	0	0	0	0	0	8.82706e-06	0
CYP2D6	22	42523455		G	C	missense_variant	p.Ile389Met	c.1167C>G	40	0	0	0	0	0	8.8269e-06	0
CYP2B6	19	41509907	rs755505792	TC	T	frameshift_variant	p.Arg59GlufsTer23	c.175delC	0	0	0	0	0	0	8.82675e-06	0
CYP2D6	22	42523447	rs781356352	A	C	splice_donor_variant		c.1173+2T>G	0	0	0	0	0	0	8.82597e-06	0
CYP2D6	22	42523448	rs752858790	C	T	splice_donor_variant		c.1173+1G>A	0	0	0	0	0	0	8.82581e-06	0
CYP2A6	19	41355791	rs1474569049	A	G	missense_variant	p.Val92Ala	c.275T>C	40	0	0	0	0	0	8.82535e-06	0
CYP3A4	7	99370239	rs1289416239	A	G	missense_variant	p.Cys98Arg	c.292T>C	0	0	0	0	0	0	8.82488e-06	0
CYP3A4	7	99358599	rs775419254	C	A	missense_variant	p.Ser420Ile	c.1259G>T	0	0	0	0	0	0	8.82488e-06	0
CYP3A4	7	99370236	rs1204085771	A	G	missense_variant	p.Tyr99His	c.295T>C	20	0	0	0	0	0	8.82472e-06	0
CYP2A6	19	41356183	rs374253823	T	A	missense_variant	p.Asn50Ile	c.149A>T	40	0	0	0	0	0	8.82441e-06	0
CYP3A4	7	99358600	rs762004846	T	C	missense_variant	p.Ser420Gly	c.1258A>G	40	0	0	0	0	0	8.82426e-06	0
CYP2D6	22	42523517	rs267608293	T	A	missense_variant	p.Ile369Phe	c.1105A>T	20	0	0	0	0	0	8.82394e-06	0
CYP3A4	7	99370241	rs765569223	TC	T	frameshift_variant	p.Glu97AsnfsTer18	c.289delG	0	0	0	0	0	0	8.82363e-06	0
CYP2D6	22	42523523		C	G	missense_variant	p.Gly367Arg	c.1099G>C	40	0	0	0	0	0	8.82348e-06	0
CYP2A6	19	41349790	rs771101781	G	A	stop_gained	p.Gln466Ter	c.1396C>T	0	0	0	0	0	0	8.8227e-06	0
CYP2D6	22	42523524	rs1474709775	A	C	missense_variant	p.Phe366Leu	c.1098T>G	40	0	0	0	0	0	8.82239e-06	0
CYP2C19	10	96609816	rs1241269738	G	T	splice_donor_variant		c.1291+1G>T	0	0	0	0	0	0	8.82239e-06	0
CYP2B6	19	41515156	rs745800275	C	G	stop_gained	p.Tyr226Ter	c.678C>G	0	0	0	0	0	0	8.82099e-06	0
CYP2C9	10	96707694	rs779907015	C	A	missense_variant	p.Gln214Lys	c.640C>A	20	0	0	0	0	0	8.82083e-06	0
CYP2A6	19	41354591	rs1231669707	C	G	missense_variant	p.Gly141Arg	c.421G>C	0	0	0	0	0	0	8.81881e-06	0
CYP2C9	10	96745920	rs1429790174	C	T	missense_variant	p.Pro427Leu	c.1280C>T	0	0	0	0	0	0	8.81788e-06	0
CYP2C9	10	96707649	rs562386989	GA	G	frameshift_variant	p.Lys200SerfsTer2	c.599delA	0	0	0	0	0	0	8.81788e-06	0
CYP2D6	22	42523547	rs79489631	C	G	missense_variant	p.Val359Leu	c.1075G>C	20	0	0	0	0	0	8.81772e-06	0
CYP2D6	22	42523547	rs79489631	C	T	missense_variant	p.Val359Met	c.1075G>A	20	0	0	0	0	0	8.81772e-06	0
CYP2C9	10	96698597	rs745738236	C	T	missense_variant	p.Ser53Phe	c.158C>T	20	0	0	0	0	0	8.81741e-06	0
CYP3A4	7	99375667	rs1237168886	A	G	missense_variant	p.Tyr68His	c.202T>C	0	0	0	0	0	0	8.81741e-06	0
CYP3A4	7	99367843	rs1192020117	C	T	missense_variant	p.Gly112Arg	c.334G>A	0	0	0	0	0	0	8.81694e-06	0
CYP2B6	19	41509919	rs1310178879	A	G	missense_variant	p.Tyr62Cys	c.185A>G	0	0	0	0	0	0	8.81694e-06	0
CYP3A4	7	99375668	rs371184172	C	A	missense_variant	p.Lys67Asn	c.201G>T	20	0	0	0	0	0	8.81679e-06	0
CYP2C8	10	96829159	rs142470035	T	A	start_lost	p.Met1?	c.1A>T	0	0	0	0	0	0	8.81679e-06	0
CYP2C8	10	96796892	rs140481138	G	C	missense_variant	p.Pro489Arg	c.1466C>G	0	0	0	0	0	0	8.81601e-06	0
CYP2C8	10	96829101		C	T	stop_gained	p.Trp20Ter	c.59G>A	0	0	0	0	0	0	8.81601e-06	0
CYP2C8	10	96818180	rs1257202683	A	G	missense_variant	p.Ile244Thr	c.731T>C	40	0	0	0	0	0	8.81554e-06	0
CYP2C9	10	96745917	rs1163230674	T	A	missense_variant	p.Met426Lys	c.1277T>A	0	0	0	0	0	0	8.81554e-06	0
CYP3A4	7	99377639	rs1036437989	CA	C	frameshift_variant	p.Leu47TrpfsTer43	c.140delT	0	0	0	0	0	0	8.81539e-06	0
CYP2C8	10	96829102	rs1197565370	AGAGT	A	frameshift_variant	p.Leu19GlyfsTer26	c.54_57delACTC	0	0	0	0	0	0	8.81523e-06	0
CYP2C8	10	96829069	rs944376559	G	A	missense_variant	p.Pro31Ser	c.91C>T	20	0	0	0	0	0	8.81508e-06	0
CYP2A6	19	41354573	rs1170649568	C	T	missense_variant	p.Glu147Lys	c.439G>A	20	0	0	0	0	0	8.81492e-06	0
CYP2A6	19	41354584	rs780336943	C	G	missense_variant	p.Arg143Pro	c.428G>C	0	0	0	0	0	0	8.81492e-06	0
CYP2C8	10	96827444	rs780544107	G	C	stop_gained	p.Ser58Ter	c.173C>G	0	0	0	0	0	0	8.81492e-06	0
CYP2C9	10	96707636	rs1281128973	TCTTAA	T	frameshift_variant	p.Leu197GlyfsTer5	c.588_592delCTTAA	0	0	0	0	0	0	8.81477e-06	0
CYP2C19	10	96612646	rs1218950668	A	G	missense_variant	p.Tyr483Cys	c.1448A>G	0	0	0	0	0	0	8.81446e-06	0
CYP2A6	19	41356201	rs144279119	C	T	missense_variant	p.Gly44Glu	c.131G>A	0	0	0	0	0	0	8.81399e-06	0
CYP2C8	10	96796908	rs764390443	G	A	stop_gained	p.Gln484Ter	c.1450C>T	0	0	0	0	0	0	8.81383e-06	0
CYP2C8	10	96829113	rs1437372954	A	G	missense_variant	p.Leu16Pro	c.47T>C	40	0	0	0	0	0	8.81352e-06	0
CYP3A4	7	99367836	rs1479859158	A	T	missense_variant	p.Met114Lys	c.341T>A	0	0	0	0	0	0	8.81321e-06	0
CYP2D6	22	42523625	rs779957833	G	A	stop_gained	p.Gln333Ter	c.997C>T	0	0	0	0	0	0	8.8129e-06	0
CYP3A4	7	99367834	rs1258290270	TC	T	frameshift_variant	p.Met114IlefsTer7	c.342delG	0	0	0	0	0	0	8.8129e-06	0
CYP2C8	10	96796909	rs1364415240	G	T	stop_gained	p.Tyr483Ter	c.1449C>A	0	0	0	0	0	0	8.8129e-06	0
CYP2B6	19	41509928	rs771866784	T	A	missense_variant	p.Val65Asp	c.194T>A	0	0	0	0	0	0	8.81228e-06	0
CYP2C8	10	96802648	rs765139666	T	C	missense_variant	p.Lys383Arg	c.1148A>G	40	0	0	0	0	0	8.81213e-06	0
CYP3A5	7	99262803	rs748590327	A	G	missense_variant	p.Leu219Ser	c.656T>C	20	0	0	0	0	0	8.81213e-06	0
CYP2C9	10	96698585	rs564813580	A	T	missense_variant	p.Asp49Val	c.146A>T	40	0	0	0	0	0	8.81166e-06	0
CYP2B6	19	41518389	rs201304807	A	G	missense_variant	p.Lys384Arg	c.1151A>G	20	0	0	0	0	0	8.81166e-06	0
CYP2C9	10	96698519	rs762769573	GA	G	frameshift_variant	p.Lys28AsnfsTer11	c.84delA	0	0	0	0	0	0	8.81166e-06	0
CYP2C9	10	96702082	rs1262173339	G	C	missense_variant	p.Glu155Asp	c.465G>C	40	0	0	0	0	0	8.81104e-06	0
CYP2D6	22	42523606	rs1431441389	A	G	missense_variant	p.Ile339Thr	c.1016T>C	0	0	0	0	0	0	8.81088e-06	0
CYP2C8	10	96827126	rs143096432	A	AG	frameshift_variant	p.Leu21ProfsTer36	c.61dupC	0	0	0	0	0	0	8.81073e-06	0
CYP2C9	10	96698548	rs764766385	C	T	missense_variant	p.Pro37Ser	c.109C>T	0	0	0	0	0	0	8.81057e-06	0
CYP2A6	19	41356223	rs766052140	G	C	missense_variant	p.Pro37Ala	c.109C>G	20	0	0	0	0	0	8.81042e-06	0
CYP3A4	7	99375654	rs1345846163	C	A	missense_variant	p.Trp72Leu	c.215G>T	0	0	0	0	0	0	8.81042e-06	0
CYP2D6	22	42523601	rs1230699203	G	A	stop_gained	p.Gln341Ter	c.1021C>T	0	0	0	0	0	0	8.81042e-06	0
CYP2C19	10	96609675	rs1367174663	G	T	missense_variant	p.Gly384Val	c.1151G>T	20	0	0	0	0	0	8.81026e-06	0
CYP2A6	19	41356222	rs1344261054	G	C	missense_variant	p.Pro37Arg	c.110C>G	20	0	0	0	0	0	8.81026e-06	0
CYP2D6	22	42523582	rs1450231864	A	T	missense_variant	p.Met347Lys	c.1040T>A	0	0	0	0	0	0	8.81026e-06	0
CYP2D6	22	42523582	rs1450231864	A	G	missense_variant	p.Met347Thr	c.1040T>C	0	0	0	0	0	0	8.81026e-06	0
CYP2C8	10	96818133	rs1399026106	G	A	missense_variant	p.Pro260Ser	c.778C>T	0	0	0	0	0	0	8.81026e-06	0
CYP2C19	10	96609803	rs1368646250	C	T	missense_variant	p.Pro427Ser	c.1279C>T	0	0	0	0	0	0	8.81026e-06	0
CYP2A6	19	41356215	rs1228327322	TGGGG	T	frameshift_variant	p.Thr38AsnfsTer11	c.113_116delCCCC	0	0	0	0	0	0	8.81026e-06	0
CYP3A4	7	99361509	rs777145382	T	C	missense_variant	p.Gln332Arg	c.995A>G	40	0	0	0	0	0	8.81011e-06	0
CYP2C19	10	96534814		G	T	splice_acceptor_variant		c.169-1G>T	0	0	0	0	0	0	8.81011e-06	0
CYP2C9	10	96707615	rs1484019612	TG	T	frameshift_variant	p.Asp188IlefsTer10	c.562delG	0	0	0	0	0	0	8.81011e-06	0
CYP3A4	7	99355774	rs761796809	G	GC	frameshift_variant	p.Thr499HisfsTer22	c.1493dupG	0	0	0	0	0	0	8.81011e-06	0
CYP2D6	22	42523589	rs1239960308	G	C	missense_variant	p.Pro345Ala	c.1033C>G	0	0	0	0	0	0	8.80995e-06	0
CYP2C8	10	96797013	rs959849063	GA	G	frameshift_variant	p.Leu449Ter	c.1344delT	0	0	0	0	0	0	8.8098e-06	0
CYP2C8	10	96827433	rs1402775528	C	G	missense_variant	p.Gly62Arg	c.184G>C	20	0	0	0	0	0	8.80964e-06	0
CYP2C9	10	96698552	rs1414284836	T	A	missense_variant	p.Val38Glu	c.113T>A	20	0	0	0	0	0	8.80964e-06	0
CYP2C9	10	96698534	rs1485077340	G	A	missense_variant	p.Gly32Asp	c.95G>A	0	0	0	0	0	0	8.80964e-06	0
CYP2C19	10	96602597	rs768816078	A	T	missense_variant	p.Lys322Ile	c.965A>T	0	0	0	0	0	0	8.80964e-06	0
CYP3A4	7	99358572	rs764639770	G	A	missense_variant	p.Pro429Leu	c.1286C>T	0	0	0	0	0	0	8.80964e-06	0
CYP2C8	10	96818114	rs377675927	C	A	missense_variant	p.Cys266Phe	c.797G>T	20	0	0	0	0	0	8.80949e-06	0
CYP3A4	7	99361579	rs758999970	T	C	missense_variant	p.Thr309Ala	c.925A>G	0	0	0	0	0	0	8.80949e-06	0
CYP3A4	7	99361537	rs1449176667	T	G	missense_variant	p.Thr323Pro	c.967A>C	20	0	0	0	0	0	8.80902e-06	0
CYP3A5	7	99245940	rs760945831	T	TA	frameshift_variant	p.Ser500LysfsTer30	c.1496dupT	0	0	0	0	0	0	8.80902e-06	0
CYP2C19	10	96534816	rs1359362912	T	C	missense_variant	p.Leu57Pro	c.170T>C	20	0	0	0	0	0	8.80887e-06	0
CYP3A4	7	99361563	rs190354371	A	G	missense_variant	p.Leu314Pro	c.941T>C	0	0	0	0	0	0	8.80887e-06	0
CYP2C8	10	96797023	rs1242110478	TA	T	frameshift_variant	p.Leu445HisfsTer5	c.1334delT	0	0	0	0	0	0	8.80887e-06	0
CYP2C9	10	96745820	rs139413779	G	A	missense_variant	p.Val394Met	c.1180G>A	40	0	0	0	0	0	8.8084e-06	0
CYP2C8	10	96829041	rs749557647	C	A	missense_variant	p.Gly40Val	c.119G>T	0	0	0	0	0	0	8.8084e-06	0
CYP2A6	19	41352003	rs772364451	C	T	splice_acceptor_variant		c.832-1G>A	0	0	0	0	0	0	8.80809e-06	0
CYP2A6	19	41352004	rs775978924	T	G	splice_acceptor_variant		c.832-2A>C	0	0	0	0	0	0	8.80793e-06	0
CYP2C8	10	96827427	rs1416881603	C	G	missense_variant	p.Val64Leu	c.190G>C	40	0	0	0	0	0	8.80762e-06	0
CYP2C9	10	96745829	rs1455943578	G	A	missense_variant	p.Asp397Asn	c.1189G>A	20	0	0	0	0	0	8.80762e-06	0
CYP3A5	7	99247842	rs755094756	T	C	missense_variant	p.Lys423Glu	c.1267A>G	40	0	0	0	0	0	8.80747e-06	0
CYP2D6	22	42523879	rs767483427	C	T	missense_variant	p.Gly317Asp	c.950G>A	20	0	0	0	0	0	8.80747e-06	0
CYP3A4	7	99367815	rs779224668	G	C	missense_variant	p.Ala121Gly	c.362C>G	40	0	0	0	0	0	8.80716e-06	0
CYP2C8	10	96824563	rs778575173	C	A	missense_variant	p.Trp212Cys	c.636G>T	20	0	0	0	0	0	8.80716e-06	0
CYP3A5	7	99272191	rs1332786109	G	T	missense_variant	p.Asp61Glu	c.183C>A	20	0	0	0	0	0	8.807e-06	0
CYP3A5	7	99272195	rs1368152429	A	C	missense_variant	p.Phe60Cys	c.179T>G	20	0	0	0	0	0	8.807e-06	0
CYP2C8	10	96827426	rs752350945	A	C	missense_variant	p.Val64Gly	c.191T>G	20	0	0	0	0	0	8.80685e-06	0
CYP2C9	10	96702072	rs746267309	T	C	missense_variant	p.Leu152Pro	c.455T>C	20	0	0	0	0	0	8.80669e-06	0
CYP3A4	7	99355785	rs1476196651	ACT	A	frameshift_variant	p.Glu494ValfsTer26	c.1481_1482delAG	0	0	0	0	0	0	8.80669e-06	0
CYP3A5	7	99273740	rs1213117276	G	A	stop_gained	p.Gln55Ter	c.163C>T	0	0	0	0	0	0	8.80607e-06	0
CYP2C9	10	96741047	rs1245952274	A	G	missense_variant	p.Arg357Gly	c.1069A>G	0	0	0	0	0	0	8.80576e-06	0
CYP2C9	10	96741013	rs747314058	G	T	missense_variant	p.Met345Ile	c.1035G>T	0	0	0	0	0	0	8.80576e-06	0
CYP3A4	7	99367810	rs752473076	C	A	missense_variant	p.Asp123Tyr	c.367G>T	0	0	0	0	0	0	8.80561e-06	0
CYP3A4	7	99367762	rs761096029	T	C	missense_variant	p.Ser139Gly	c.415A>G	20	0	0	0	0	0	8.80545e-06	0
CYP2C9	10	96741049	rs72544153	A	T	missense_variant	p.Arg357Ser	c.1071A>T	0	0	0	0	0	0	8.80514e-06	0
CYP2C9	10	96732002	rs1283378529	G	C	missense_variant	p.Ala321Pro	c.961G>C	40	0	0	0	0	0	8.80483e-06	0
CYP2C9	10	96741051	rs1057909	A	C	missense_variant	p.Tyr358Ser	c.1073A>C	20	0	0	0	0	0	8.80483e-06	0
CYP2B6	19	41518210	rs769291349	CTA	C	frameshift_variant	p.Tyr325GlnfsTer4	c.973_974delTA	0	0	0	0	0	0	8.80483e-06	0
CYP3A4	7	99377674	rs370199610	G	A	missense_variant	p.Leu36Phe	c.106C>T	40	0	0	0	0	0	8.80468e-06	0
CYP2D6	22	42523972	rs1349287719	G	A	missense_variant	p.Pro286Leu	c.857C>T	20	0	0	0	0	0	8.80468e-06	0
CYP2C8	10	96827414	rs751453931	T	C	missense_variant	p.Tyr68Cys	c.203A>G	40	0	0	0	0	0	8.80452e-06	0
CYP2C19	10	96609714	rs555844891	A	G	missense_variant	p.Asp397Gly	c.1190A>G	0	0	0	0	0	0	8.80452e-06	0
CYP3A4	7	99355832	rs1350383629	A	T	stop_gained	p.Leu479Ter	c.1436T>A	0	0	0	0	0	0	8.80452e-06	0
CYP2C9	10	96741125	rs756250160	A	G	missense_variant	p.Lys383Glu	c.1147A>G	0	0	0	0	0	0	8.80421e-06	0
CYP3A5	7	99272187	rs1442558737	CTG	C	frameshift_variant	p.Thr62ArgfsTer4	c.185_186delCA	0	0	0	0	0	0	8.80421e-06	0
CYP2C9	10	96745838	rs267602640	G	A	missense_variant	p.Glu400Lys	c.1198G>A	40	0	0	0	0	0	8.80406e-06	0
CYP2C9	10	96745809	rs757323014	C	T	missense_variant	p.Ser390Phe	c.1169C>T	40	0	0	0	0	0	8.80406e-06	0
CYP2C9	10	96731982	rs1360519378	T	G	missense_variant	p.Leu314Arg	c.941T>G	0	0	0	0	0	0	8.80359e-06	0
CYP2B6	19	41518362	rs1427945459	C	A	missense_variant	p.Thr375Asn	c.1124C>A	20	0	0	0	0	0	8.80344e-06	0
CYP3A4	7	99367395	rs1396501606	T	C	missense_variant	p.Lys173Glu	c.517A>G	0	0	0	0	0	0	8.80297e-06	0
CYP3A4	7	99367388	rs773580659	TACTC	T	splice_donor_variant		c.520_521+2delGAGT	0	0	0	0	0	0	8.80297e-06	0
CYP2C19	10	96535279	rs1364434706	A	T	missense_variant	p.Glu155Val	c.464A>T	20	0	0	0	0	0	8.80282e-06	0
CYP2C8	10	96824642	rs543793530	C	A	missense_variant	p.Arg186Leu	c.557G>T	0	0	0	0	0	0	8.80282e-06	0
CYP2C9	10	96745866	rs774905274	C	A	missense_variant	p.Pro409His	c.1226C>A	0	0	0	0	0	0	8.80282e-06	0
CYP2C19	10	96612588	rs58519063	C	T	missense_variant	p.Pro464Ser	c.1390C>T	40	0	0	0	0	0	8.80235e-06	0
CYP3A5	7	99273746	rs1241244504	A	G	missense_variant	p.Tyr53His	c.157T>C	20	0	0	0	0	0	8.80235e-06	0
CYP3A4	7	99367479	rs1416086132	T	C	missense_variant	p.Met145Val	c.433A>G	20	0	0	0	0	0	8.8022e-06	0
CYP2C9	10	96707551	rs760085149	C	T	missense_variant	p.Pro166Leu	c.497C>T	0	0	0	0	0	0	8.80204e-06	0
CYP2B6	19	41518319	rs375020909	G	T	missense_variant	p.Asp361Tyr	c.1081G>T	0	0	0	0	0	0	8.80189e-06	0
CYP2B6	19	41522698	rs766696039	C	T	missense_variant	p.Pro481Leu	c.1442C>T	0	0	0	0	0	0	8.80189e-06	0
CYP2C9	10	96702023	rs377477630	A	T	missense_variant	p.Met136Leu	c.406A>T	40	0	0	0	0	0	8.80173e-06	0
CYP3A5	7	99270202	rs747171434	C	T	splice_donor_variant		c.318+1G>A	0	0	0	0	0	0	8.80158e-06	0
CYP2C9	10	96707565	rs766674671	G	C	missense_variant	p.Gly171Arg	c.511G>C	40	0	0	0	0	0	8.80111e-06	0
CYP2C9	10	96707565	rs766674671	G	T	missense_variant	p.Gly171Cys	c.511G>T	40	0	0	0	0	0	8.80111e-06	0
CYP2B6	19	41518335	rs764757123	G	A	missense_variant	p.Gly366Asp	c.1097G>A	0	0	0	0	0	0	8.80111e-06	0
CYP2C9	10	96707550	rs1336467386	C	G	missense_variant	p.Pro166Ala	c.496C>G	0	0	0	0	0	0	8.80111e-06	0
CYP2C19	10	96609749	rs773061645	C	T	missense_variant	p.Pro409Ser	c.1225C>T	0	0	0	0	0	0	8.80111e-06	0
CYP2C19	10	96609749	rs773061645	C	A	missense_variant	p.Pro409Thr	c.1225C>A	0	0	0	0	0	0	8.80111e-06	0
CYP2C8	10	96827307	rs1233586913	G	A	stop_gained	p.Gln104Ter	c.310C>T	0	0	0	0	0	0	8.80096e-06	0
CYP2C9	10	96701949	rs1233116373	G	A	missense_variant	p.Gly111Glu	c.332G>A	0	0	0	0	0	0	8.8008e-06	0
CYP2C9	10	96707578	rs756248112	G	T	missense_variant	p.Cys175Phe	c.524G>T	20	0	0	0	0	0	8.80065e-06	0
CYP2C9	10	96741080	rs778770232	C	T	missense_variant	p.His368Tyr	c.1102C>T	0	0	0	0	0	0	8.80065e-06	0
CYP2C9	10	96741078	rs760340421	C	A	missense_variant	p.Pro367His	c.1100C>A	0	0	0	0	0	0	8.80065e-06	0
CYP2B6	19	41518245	rs567219326	G	T	missense_variant	p.Arg336Leu	c.1007G>T	0	0	0	0	0	0	8.80049e-06	0
CYP2B6	19	41516022	rs1296272368	A	T	stop_gained	p.Lys316Ter	c.946A>T	0	0	0	0	0	0	8.80049e-06	0
CYP2C8	10	96824657	rs757865823	A	T	missense_variant	p.Val181Asp	c.542T>A	20	0	0	0	0	0	8.80034e-06	0
CYP2B6	19	41510273	rs774036855	G	C	missense_variant	p.Gly136Arg	c.406G>C	0	0	0	0	0	0	8.80034e-06	0
CYP2B6	19	41497379	rs766255380	A	T	missense_variant	p.Arg57Trp	c.169A>T	40	0	0	0	0	0	8.80003e-06	0
CYP2B6	19	41518224	rs990408094	A	C	missense_variant	p.Glu329Ala	c.986A>C	40	0	0	0	0	0	8.79972e-06	0
CYP2C19	10	96522599	rs755882715	A	T	missense_variant	p.Asp46Val	c.137A>T	20	0	0	0	0	0	8.79972e-06	0
CYP2C19	10	96602710	rs144036596	G	T	missense_variant	p.Asp360Tyr	c.1078G>T	0	0	0	0	0	0	8.79956e-06	0
CYP2C19	10	96612510	rs1187954902	G	T	stop_gained	p.Glu438Ter	c.1312G>T	0	0	0	0	0	0	8.79956e-06	0
CYP2C9	10	96702038	rs1263353413	A	G	missense_variant	p.Ile141Val	c.421A>G	20	0	0	0	0	0	8.79941e-06	0
CYP2A6	19	41351387	rs1260436866	C	T	splice_acceptor_variant		c.974-1G>A	0	0	0	0	0	0	8.79941e-06	0
CYP3A5	7	99270206	rs766144904	TC	T	frameshift_variant	p.Arg105GlnfsTer4	c.314delG	0	0	0	0	0	0	8.79941e-06	0
[truncated: 176 more rows]
