# Supplementary material for: The genetic landscape of major drug metabolizing cytochrome P450 genes—an updated analysis of population-scale sequencing data
Source: Pharmacogenomics J. 2022 Sep 6;22(5-6):284–93. doi: 10.1038/s41397-022-00288-2 (PMC9674520; doi:10.1038/s41397-022-00288-2)
Supplement: Supplementary file 5 — Supplementary Table 3 [file 41397_2022_288_MOESM5_ESM.xlsx]

## Sheet: Sheet1
	Global	AFR	SAS	EAS	AMR	EUR	FIN	AJ
CYP3A4	0.174849	0.902942	0.983104	0.350124	0.224922	0.117661	0.073448	0.07843
CYP2C8	0.0469644	0.0567826	0.23573	1.07585	0.0783129	0.024341	0.00305428	0.010396
CYP2A6	0.119524	0.251456	0.194891	0.0402439	0.103852	0.135244	0.0262674	0.216177
CYP2D6	0.0634483	0.0619379	0.0895086	0.0226624	0.286927	0.0559824	0.1104	0.0243759
CYP2C9	0.034081	0.0606155	0.0335121	0.187984	0.0458398	0.0234125	0.0124766	0.00153911
CYP2C19	0.0386866	0.0188792	0.0353249	0.0265143	0.0443039	0.0154821	0.155785	0.00427627
CYP2B6	0.0278401	0.103952	0.0157443	0.0732146	0.0191041	0.0196738	0.00110789	0.0220734
CYP3A5	0.0149631	0.0211661	0.0193672	0.0240518	0.0136596	0.0187722	0.017621	0.0105283
